# Supplementary material for: A Blood-Based Assay for Detection of Patients with Advanced Adenomas
Source: Cancer Res Commun. 2025 Apr 16;5(4):621–31. doi: 10.1158/2767-9764.CRC-24-0398 (PMC12001750; doi:10.1158/2767-9764.CRC-24-0398)
Supplement: Supplemental Table 1 — SignaL scores for every sample in the SignaL training set (N=706). [file crc-24-0398_supplemental_table_1_suppst1.xlsx]

## Sheet: Sheet 1
cd.name	status	TrainingSignaL	bv.name	GAS.Score	histopathology	stage
10021.10_faster1	control	0.00204586	MRC-18A-4149			Normal
10021.11_faster1	control	0.00240782	MRC-18A-4206			Normal
10021.12_faster1	control	0.00353461	MRC-18A-4325			Normal
10021.3_faster1	control	0.012882	MRC-18A-1662			Normal
10021.4_faster1	control	0.0138533	MRC-18A-1720			Normal
10021.6_faster1	control	0.00156391	MRC-18A-3013			Normal
10021.7_faster1	control	0.00360927	MRC-18A-3782			Normal
10021.8_faster1	control	0.00439485	MRC-18A-3922			Normal
10021.9_faster1	control	0.00103922	MRC-18A-3938			Normal
10022.10_faster1	control	0.00471807	MRC-18A-4849			Normal
10022.11_faster1	control	0.000707843	MRC-18A-6230
10022.12_faster1	control	0.00343399	MRC-18A-5150			Normal
10022.3_faster1	control	0.0324729	MRC-18A-4396			Normal
10022.4_faster1	control	0.0138547	MRC-18A-4472			Normal
10022.5_faster1	control	0.0067257	MRC-18A-4475			Normal
10022.6_faster1	control	0.000498296	MRC-18A-4593			Normal
10022.7_faster1	control	0.00284213	MRC-18A-4615			Normal
10022.8_faster1	control	0.0138551	MRC-18A-4709			Normal
10022.9_faster1	control	0.0138674	MRC-18A-4833			Normal
10023.12_faster1	control	0.00338018	MRC-18A-6742
10023.3_faster1	control	0.0138293	MRC-18A-5263			Normal
10023.4_faster1	control	0.0112242	MRC-18A-5489			Normal
10023.5_faster1	control	0.0138302	MRC-18A-5504			Normal
10023.6_faster1	control	0.00545623	MRC-18A-5545			Normal
10023.7_faster1	control	0.0149064	MRC-18A-5557			Normal
10023.8_faster1	control	0.00519711	MRC-18A-5790			Normal
10023.9_faster1	control	0.0138635	MRC-18A-5977			Normal
10024.10_faster1	control	0.00847045	MRC-18A-7425			Normal
10024.11_faster1	control	0.028638	MRC-18A-7691
10024.3_faster1	control	0.00341635	MRC-18A-6290			Normal
10024.4_faster1	control	0.00104415	MRC-18A-6098			Normal
10024.7_faster1	control	0.0018846	MRC-18A-6799			Normal
10024.8_faster1	control	0.000757391	MRC-18A-6852			Normal
10024.9_faster1	control	0.00468845	MRC-18A-6960			Normal
10026.10_faster1	control	0.00436528	MRC-19B-1547			Normal
10026.11_faster1	control	0.00237161	MRC-19B-1569			Normal
10026.12_faster1	control	0.00626035	MRC-19B-1696			Normal
10026.3_faster1	control	0.0138648	MRC-19B-1194			Normal
10026.4_faster1	control	0.0138471	MRC-19B-1249			Normal
10026.6_faster1	control	0.0138364	MRC-19B-1396			Normal
10026.7_faster1	control	0.0138482	MRC-19B-1404			Normal
10026.8_faster1	control	0.0138498	MRC-19B-1418			Normal
10026.9_faster1	control	0.019625	MRC-19B-1442			Normal
10027.10_faster1	control	0.0138527	MRC-19B-2701			Normal
10027.3_faster1	control	0.00545808	MRC-19B-1738			Normal
10027.4_faster1	control	0.0138534	MRC-19B-1717			Normal
10027.5_faster1	control	0.0138535	MRC-19B-1743			Normal
10027.6_faster1	control	0.00434157	MRC-19B-1747			Normal
10027.7_faster1	control	0.00198335	MRC-19B-1809			Normal
10027.8_faster1	control	0.000238729	MRC-19B-2076			Normal
10027.9_faster1	control	0.0118696	MRC-19B-2700			Normal
10028.10_faster1	control	0.00502928	MRC-18A-3566			Normal
10028.11_faster1	control	0.00829892	MRC-18A-3568			Normal
10028.12_faster1	control	0.0125209	MRC-18A-3571			Normal
10028.3_faster1	control	0.0138376	MRC-18A-1823			Normal
10028.4_faster1	control	0.0138679	MRC-18A-1826			Normal
10028.5_faster1	control	0.00695731	MRC-18A-2096			Normal
10028.6_faster1	control	0.00152791	MRC-18A-2106			Normal
10028.7_faster1	control	0.0138536	MRC-18A-2111			Normal
10028.8_faster1	control	0.0019305	MRC-18A-2114			Normal
10028.9_faster1	control	0.000751113	MRC-18A-2636			Normal
10030.10_faster1	control	0.00258753	MRC-18A-5969			Normal
10030.10_faster1	control	0.00258753	MRC-18A-5969			Normal
10030.10_faster1	control	0.00258753	MRC-18A-5969			Normal
10030.10_faster1	control	0.00258753	MRC-18A-5969			Normal
10030.11_faster1	control	0.0107861	MRC-18A-5973			Normal
10030.11_faster1	control	0.0107861	MRC-18A-5973			Normal
10030.11_faster1	control	0.0107861	MRC-18A-5973			Normal
10030.11_faster1	control	0.0107861	MRC-18A-5973			Normal
10030.12_faster1	control	0.0138465	MRC-18A-6393			Normal
10030.12_faster1	control	0.0138465	MRC-18A-6393			Normal
10030.12_faster1	control	0.0138465	MRC-18A-6393			Normal
10030.12_faster1	control	0.0138465	MRC-18A-6393			Normal
10030.3_faster1	control	0.013848	MRC-18A-3575			Normal
10030.3_faster1	control	0.013848	MRC-18A-3575			Normal
10030.3_faster1	control	0.013848	MRC-18A-3575			Normal
10030.3_faster1	control	0.013848	MRC-18A-3575			Normal
10030.4_faster1	control	0.0138718	MRC-18A-3724			Normal
10030.4_faster1	control	0.0138718	MRC-18A-3724			Normal
10030.4_faster1	control	0.0138718	MRC-18A-3724			Normal
10030.4_faster1	control	0.0138718	MRC-18A-3724			Normal
10030.5_faster1	control	0.00916677	MRC-18A-4131			Normal
10030.5_faster1	control	0.00916677	MRC-18A-4131			Normal
10030.5_faster1	control	0.00916677	MRC-18A-4131			Normal
10030.5_faster1	control	0.00916677	MRC-18A-4131			Normal
10030.6_faster1	control	0.0138227	MRC-18A-4523			Normal
10030.6_faster1	control	0.0138227	MRC-18A-4523			Normal
10030.6_faster1	control	0.0138227	MRC-18A-4523			Normal
10030.6_faster1	control	0.0138227	MRC-18A-4523			Normal
10030.7_faster1	control	0.116173	MRC-18A-4915			Normal
10030.7_faster1	control	0.116173	MRC-18A-4915			Normal
10030.7_faster1	control	0.116173	MRC-18A-4915			Normal
10030.7_faster1	control	0.116173	MRC-18A-4915			Normal
10030.9_faster1	control	0.00819556	MRC-18A-5742			Normal
10030.9_faster1	control	0.00819556	MRC-18A-5742			Normal
10030.9_faster1	control	0.00819556	MRC-18A-5742			Normal
10030.9_faster1	control	0.00819556	MRC-18A-5742			Normal
10045.5_faster1	control	0.0135549	MRC-18A-6933
10046.3_faster1	control	0.0138491	MRC-18A-6993
10049.3_faster1	control	0.00441112	MRC-18A-7313
7052.3_faster1	control	0.929725	NL PLS 545	0.158421	Normal	Normal
7052.4_faster1	control	0.168598	NL PLS 548		Normal	Normal
7285.11_faster1	control	0.0383337	NL PLSA 2006	0.0416294	Normal	Normal
7313.9_faster1	control	0.142324	NL PLSA 2024	0.0444653	Normal	Normal
7340.3_faster1	control	0.0657989	NL PLSA 2031	0.0636979	Normal	Normal
7340.7_faster1	control	0.344903	NL PLSA 2035	0.293585	Normal	Normal
7381_B2x.8_faster1	control	0.215592	NL PLSA 2109	0.0575782	Normal	Normal
8022.9_faster1	control	0.219181	MRC-18A-2735		Normal	Normal
8023.11_faster1	control	0.211324	MRC-18A-4796		Normal	Normal
8023.3_faster1	control	0.350584	MRC-18A-3739		Normal	Normal
8023.6_faster1	control	0.770454	MRC-18A-4180		Normal	Normal
8023.8_faster1	control	0.798336	MRC-18A-4498		Normal	Normal
8023.9_faster1	control	0.0664461	MRC-18A-4524		Normal	Normal
8024.11_faster1	control	0.013864	MRC-18A-5885		Normal	Normal
8024.4_faster1	control	0.013848	MRC-18A-4888		Normal	Normal
8024.7_faster1	control	0.013874	MRC-18A-5401		Normal	Normal
8024.8_faster1	control	0.0138399	MRC-18A-5479		Normal	Normal
8024.9_faster1	control	0.0191622	MRC-18A-5587		Normal	Normal
8728.10_faster1	control	0.0166159	MRC-18A-3538		Normal	Normal
8728.11_faster1	control	0.00586022	MRC-18A-3539		Normal	Normal
8728.12_faster1	control	0.0202303	MRC-18A-3540		Normal	Normal
8728.3_faster1	control	0.102886	MRC-18A-3531		Normal	Normal
8728.4_faster1	control	0.00775895	MRC-18A-3532		Normal	Normal
8728.5_faster1	control	0.0138487	MRC-18A-3533		Normal	Normal
8728.6_faster1	control	0.0124409	MRC-18A-3534		Normal	Normal
8728.7_faster1	control	0.013852	MRC-18A-3535		Normal	Normal
8728.8_faster1	control	0.0289862	MRC-18A-3536		Normal	Normal
8728.9_faster1	control	0.019229	MRC-18A-3537		Normal	Normal
8729.10_faster1	control	0.0113528	MRC-18A-3548		Normal	Normal
8729.11_faster1	control	0.00902266	MRC-18A-3549		Normal	Normal
8729.3_faster1	control	0.018782	MRC-18A-3541		Normal	Normal
8729.4_faster1	control	0.0138424	MRC-18A-3542		Normal	Normal
8729.5_faster1	control	0.0138749	MRC-18A-3543		Normal	Normal
8729.6_faster1	control	0.0110833	MRC-18A-3544		Normal	Normal
8729.7_faster1	control	0.0163164	MRC-18A-3545		Normal	Normal
8729.8_faster1	control	0.0138547	MRC-18A-3546		Normal	Normal
8729.9_faster1	control	0.00185352	MRC-18A-3547		Normal	Normal
8730.10_faster1	control	0.0125625	MRC-18A-3559		Normal	Normal
8730.11_faster1	control	0.0138358	MRC-18A-3560		Normal	Normal
8730.12_faster1	control	0.013852	MRC-18A-3561		Normal	Normal
8730.3_faster1	control	0.0138336	MRC-18A-3551		Normal	Normal
8730.4_faster1	control	0.0138754	MRC-18A-3552		Normal	Normal
8730.6_faster1	control	0.0138591	MRC-18A-3555		Normal	Normal
8730.7_faster1	control	0.0392244	MRC-18A-3556		Normal	Normal
8730.8_faster1	control	0.013866	MRC-18A-3557		Normal	Normal
8730.9_faster1	control	0.00928845	MRC-18A-3558		Normal	Normal
8731.10_faster1	control	0.013876	MRC-18A-3569		Normal	Normal
8731.11_faster1	control	0.0138269	MRC-18A-3570		Normal	Normal
8731.12_faster1	control	0.00605172	MRC-18A-3571		Normal	Normal
8731.3_faster1	control	0.130322	MRC-18A-3562		Normal	Normal
8731.4_faster1	control	0.0102704	MRC-18A-3563		Normal	Normal
8731.5_faster1	control	0.0138721	MRC-18A-3564		Normal	Normal
8731.6_faster1	control	0.00477023	MRC-18A-3565		Normal	Normal
8731.7_faster1	control	0.0138567	MRC-18A-3566		Normal	Normal
8731.9_faster1	control	0.0138507	MRC-18A-3568		Normal	Normal
8741.10_faster1	control	0.0142607	MRC-18A-3579		Normal	Normal
8741.11_faster1	control	0.0138725	MRC-18A-3580		Normal	Normal
8741.12_faster1	control	0.00901727	MRC-18A-3581		Normal	Normal
8741.3_faster1	control	0.0138511	MRC-18A-3572		Normal	Normal
8741.4_faster1	control	0.029654	MRC-18A-3573		Normal	Normal
8741.5_faster1	control	0.00979676	MRC-18A-3574		Normal	Normal
8741.6_faster1	control	0.0138422	MRC-18A-3575		Normal	Normal
8741.7_faster1	control	0.0138301	MRC-18A-3576		Normal	Normal
8741.8_faster1	control	0.0110255	MRC-18A-3577		Normal	Normal
8742.10_faster1	control	0.0052899	MRC-18A-3589		Normal	Normal
8742.11_faster1	control	0.00709401	MRC-18A-3590		Normal	Normal
8742.12_faster1	control	0.0191685	MRC-18A-3591		Normal	Normal
8742.3_faster1	control	0.00133987	MRC-18A-3582		Normal	Normal
8742.4_faster1	control	0.0021109	MRC-18A-3583		Normal	Normal
8742.5_faster1	control	0.0113325	MRC-18A-3584		Normal	Normal
8742.6_faster1	control	0.013838	MRC-18A-3585		Normal	Normal
8742.7_faster1	control	0.0138567	MRC-18A-3586		Normal	Normal
8742.8_faster1	control	0.0138473	MRC-18A-3587		Normal	Normal
8742.9_faster1	control	0.00985553	MRC-18A-3588		Normal	Normal
8743.10_faster1	control	0.0125954	MRC-18A-3599		Normal	Normal
8743.11_faster1	control	0.00513327	MRC-18A-3600		Normal	Normal
8743.12_faster1	control	0.00187111	MRC-18A-3601		Normal	Normal
8743.3_faster1	control	0.00783749	MRC-18A-3592		Normal	Normal
8743.4_faster1	control	0.0138303	MRC-18A-3593		Normal	Normal
8743.5_faster1	control	0.0138471	MRC-18A-3594		Normal	Normal
8743.6_faster1	control	0.0138376	MRC-18A-3595		Normal	Normal
8743.7_faster1	control	0.0138412	MRC-18A-3596		Normal	Normal
8743.8_faster1	control	0.0186798	MRC-18A-3597		Normal	Normal
8743.9_faster1	control	0.000687181	MRC-18A-3598		Normal	Normal
8744.10_faster1	control	0.0138435	MRC-18A-3605		Normal	Normal
8888.6_faster1	control	0.0051243	MRC-19B-1973			Normal
8895.3_faster1	control	0.0115151	MRC-19B-2221			Normal
8895.8_faster1	control	0.0138454	MRC-19B-2226			Normal
9006.6_faster1	control	0.0114727	MRC-19B-2040			Normal
9012.6_faster1	control	0.00156519	MRC-19B-2197			Normal
9016.10_faster1	control	0.0138558	MRC-19B-2295			Normal
9016.12_faster1	control	0.0173017	MRC-19B-2297			Normal
9016.3_faster1	control	0.0138611	MRC-19B-2288			Normal
9016.4_faster1	control	0.0138636	MRC-19B-2289			Normal
9016.5_faster1	control	0.0485177	MRC-19B-2290			Normal
9016.6_faster1	control	0.0138588	MRC-19B-2291			Normal
9016.7_faster1	control	0.0491616	MRC-19B-2292			Normal
9016.8_faster1	control	0.0138352	MRC-19B-2293			Normal
9016.9_faster1	control	0.00773226	MRC-19B-2294			Normal
9131.8_faster1	control	0.0138538	MRC-19B-2616		Normal	Normal
9222.9_faster1	control	0.00371138	MRC-18A-4915		Normal	Normal
9227.3_faster1	control	0.00207053	MRC-18A-5232		Normal	Normal
9575.3_faster1	control	0.00461942	MRC-18A-5044		Normal	Normal
9585.4_faster1	control	0.112305	MRC-18A-6584		Normal	Normal
9709.10_faster1	control	0.000923688	NL PLSA 1304	0.0175615	Normal	Normal
9709.11_faster1	control	0.0118065	NL PLSA 1305	0.00942161	Normal	Normal
9709.12_faster1	control	0.00246001	NL PLSA 1306	0.00303794	Normal	Normal
9709.3_faster1	control	0.0138402	NL PLSA 1295	0.00703191	Normal	Normal
9709.4_faster1	control	0.013866	NL PLSA 1296	0.237062	Normal	Normal
9709.7_faster1	control	0.00409712	NL PLSA 1300	0.0111183	Normal	Normal
9709.8_faster1	control	0.0138575	NL PLSA 1301	0.0219571	Normal	Normal
9709.9_faster1	control	0.00589949	NL PLSA 1302	0.0109477	Normal	Normal
9711.3_faster1	control	0.00337889	NL PLSA 1325	0.00229801	Normal	Normal
9711.4_faster1	control	0.0138781	NL PLSA 1257	0.00879823	Normal	Normal
9713.7_faster1	control	0.0107036	NL PLS 920A	0.0579637	Normal	Normal
9713.8_faster1	control	0.00157987	NL PLS 921	0.0836427	Normal	Normal
9714.8_faster1	control	0.0138416	NL PLS 931	0.0740331	Normal	Normal
9715.8_faster1	control	0.0138529	NL PLS 941	0.00232711	Normal	Normal
9716.3_faster1	control	0.074161	NL PLS 956A	0.0235426	Normal	Normal
9730.8_faster1	control	0.00627275	NL PLSA 1285A	0.040253	Normal	Normal
9731.10_faster1	control	0.0426094	NL PLSA 1402	0.419142	Normal	Normal
9731.11_faster1	control	0.0138466	NL PLSA 1403	0.0284725	Normal	Normal
9731.12_faster1	control	0.00138366	NL PLSA 1404	0.0049393	Normal	Normal
9731.3_faster1	control	0.0138534	NL PLSA 1290A	0.0672076	Normal	Normal
9731.4_faster1	control	0.0138379	NL PLSA 1291	0.0739523	Normal	Normal
9731.5_faster1	control	0.0138498	NL PLSA 1292A	0.0164184	Normal	Normal
9731.7_faster1	control	0.0119992	NL PLSA 1326A	0.0121706	Normal	Normal
9731.8_faster1	control	0.0766246	NL PLSA 1327A		Normal	Normal
9732.10_faster1	control	0.0183716	NL PLSA 1412	0.0624768	Normal	Normal
9732.11_faster1	control	0.00762139	NL PLSA 1413	0.0427666	Normal	Normal
9732.12_faster1	control	0.003759	NL PLSA 1414	0.00628587	Normal	Normal
9732.4_faster1	control	0.0138746	NL PLSA 1406	0.0431277	Normal	Normal
9732.6_faster1	control	0.0138514	NL PLSA 1408	0.0193309	Normal	Normal
9732.7_faster1	control	0.013862	NL PLSA 1409	0.00439465	Normal	Normal
9732.8_faster1	control	0.0138724	NL PLSA 1410	0.0300612	Normal	Normal
9732.9_faster1	control	0.0138539	NL PLSA 1411	0.0617849	Normal	Normal
9733.10_faster1	control	0.0138214	NL PLSA 1006A	0.0113124	Normal	Normal
9733.11_faster1	control	0.0138502	NL PLS 858 A	0.00160248	Normal	Normal
9733.12_faster1	control	0.00231023	NL PLS 859 A	0.0632594	Normal	Normal
9733.3_faster1	control	0.013871	NL PLSA 1415	0.000730395	Normal	Normal
9733.4_faster1	control	0.0138687	NL PLSA 1416	0.00277623	Normal	Normal
9733.5_faster1	control	0.0138313	NL PLSA 1417	0.0287691	Normal	Normal
9733.6_faster1	control	0.0138577	NL PLSA 1418	0.000879004	Normal	Normal
9733.7_faster1	control	0.0135925	NL PLSA 1419	0.0274061	Normal	Normal
9733.8_faster1	control	0.0239	NL PLSA 1420	0.0334842	Normal	Normal
9733.9_faster1	control	0.0138325	NL PLSA 1421	0.0296881	Normal	Normal
9734.11_faster1	control	0.0138508	NL PLS 869 A		Normal	Normal
9734.12_faster1	control	0.0138597	NL PLS 870 A	0.164394	Normal	Normal
9734.3_faster1	control	0.0138515	NL PLS 860 A	0.00594337	Normal	Normal
9734.4_faster1	control	0.013848	NL PLS 861 A	0.056347	Normal	Normal
9734.5_faster1	control	0.0138478	NL PLS 862 A	0.0148778	Normal	Normal
9734.6_faster1	control	0.0138368	NL PLS 863 A	0.013245	Normal	Normal
9734.7_faster1	control	0.00261353	NL PLS 864 A	0.0979011	Normal	Normal
9734.8_faster1	control	0.0138444	NL PLS 865 A	0.00482688	Normal	Normal
9734.9_faster1	control	0.0138403	NL PLS 866 A	0.0021369	Normal	Normal
9735.10_faster1	control	0.00969893	NL PLS 878	0.0708564	Normal	Normal
9735.11_faster1	control	0.000724484	NL PLS 882 A	0.011337	Normal	Normal
9735.12_faster1	control	0.00582721	NL PLS 883 A	0.038524	Normal	Normal
9735.3_faster1	control	0.0138299	NL PLS 871 A	0.0678393	Normal	Normal
9735.4_faster1	control	0.0138409	NL PLS 872 A	0.123604	Normal	Normal
9735.5_faster1	control	0.0138528	NL PLS 873	0.011805	Normal	Normal
9735.6_faster1	control	0.0138277	NL PLS 874	0.0263184	Normal	Normal
9735.7_faster1	control	0.0138522	NL PLS 875	0.0136892	Normal	Normal
9735.8_faster1	control	0.0138784	NL PLS 876	0.0188965	Normal	Normal
9735.9_faster1	control	0.00713033	NL PLS 877	0.0441028	Normal	Normal
9736.10_faster1	control	0.0138471	NL PLS 895	0.00323315	Normal	Normal
9736.11_faster1	control	0.00303351	NL PLS 896	0.00150714	Normal	Normal
9736.12_faster1	control	0.0138329	NL PLS 897	0.0102518	Normal	Normal
9736.3_faster1	control	0.00303103	NL PLS 884 A	0.00654508	Normal	Normal
9736.4_faster1	control	0.0138521	NL PLS 885	0.00505534	Normal	Normal
9736.5_faster1	control	0.0203408	NL PLS 886	0.0107139	Normal	Normal
9736.6_faster1	control	0.0138568	NL PLS 888 A	0.253556	Normal	Normal
9736.7_faster1	control	0.0138644	NL PLS 890 A	0.00750865	Normal	Normal
9736.8_faster1	control	0.0124077	NL PLS 891	0.00645868	Normal	Normal
9736.9_faster1	control	0.0138569	NL PLS 894	0.00753651	Normal	Normal
9737.10_faster1	control	0.0083481	NL PLS 906	0.0138581	Normal	Normal
9737.11_faster1	control	0.00736671	NL PLS 909	0.0326963	Normal	Normal
9737.12_faster1	control	0.0138509	NL PLS 903	0.0276922	Normal	Normal
9737.3_faster1	control	0.013824	NL PLS 898	0.0170603	Normal	Normal
9737.4_faster1	control	0.0138461	NL PLS 899	0.0114582	Normal	Normal
9737.5_faster1	control	0.0138394	NL PLS 900	0.0115068	Normal	Normal
9737.6_faster1	control	0.0261378	NL PLS 901	0.00679291	Normal	Normal
9737.7_faster1	control	0.0250491	NL PLS 902	0.138347	Normal	Normal
9737.8_faster1	control	0.0138578	NL PLS 857 A	0.70425	Normal	Normal
9737.9_faster1	control	0.00329283	NL PLS 904	0.0167813	Normal	Normal
9738.10_faster1	control	0.0138433	NL PLSA 1329	0.00947622	Normal	Normal
9738.11_faster1	control	0.0138264	NL PLSA 1330	0.280364	Normal	Normal
9738.12_faster1	control	0.0138396	NL PLSA 1338	0.0176042	Normal	Normal
9738.3_faster1	control	0.013839	NL PLS 905	0.0197822	Normal	Normal
9738.4_faster1	control	0.0138683	NL PLS 907	0.023709	Normal	Normal
9738.5_faster1	control	0.0131927	NL PLS 908	0.027457	Normal	Normal
9738.6_faster1	control	0.00951105	NL PLS 910	0.0360469	Normal	Normal
9738.7_faster1	control	0.0138539	NL PLS 913	0.0436433	Normal	Normal
9738.8_faster1	control	0.00635546	NL PLS 911	0.115389	Normal	Normal
9738.9_faster1	control	0.0138336	NL PLS 912	0.011706	Normal	Normal
9739.10_faster1	control	0.0138578	NL PLSA 1375	0.122869	Normal	Normal
9739.11_faster1	control	0.00312418	NL PLSA 1387	0.0123815	Normal	Normal
9739.12_faster1	control	0.0381247	NL PLSA 1382	0.168791	Normal	Normal
9739.3_faster1	control	0.013851	NL PLSA 1341	0.00657628	Normal	Normal
9739.4_faster1	control	0.00573163	NL PLSA 1345	0.0113023	Normal	Normal
9739.5_faster1	control	0.0138289	NL PLSA 1347	0.0268892	Normal	Normal
9739.6_faster1	control	0.0138319	NL PLSA 1354	0.087701	Normal	Normal
9739.8_faster1	control	0.0138416	NL PLSA 1361	0.0342769	Normal	Normal
9739.9_faster1	control	0.0138754	NL PLSA 1369	0.0446031	Normal	Normal
9798.5_faster1	control	0.119321	NL PLSA 1931	0.00666552	Normal	Normal
9798.9_faster1	control	0.013838	NL PLSA 1935	0.130033	Normal	Normal
9799.3_faster1	control	0.0138351	NL PLSA 1939	0.0123291	Normal	Normal
9800.10_faster1	control	0.024955	NL PLSA 1956	0.0454171	Normal	Normal
9800.6_faster1	control	0.0138598	NL PLSA 1952	0.0035269	Normal	Normal
9827.11_faster1	control	0.0138465	NL PLSA 2027	0.03454	Normal	Normal
9828.9_faster1	control	0.0138735	NL PLSA 2035	0.293585	Normal	Normal
9845.12_faster1	control	0.0138465	NL PLSA 2078	0.0065214	Normal	Normal
9846.6_faster1	control	0.0138597	NL PLSA 2082	0.00275501	Normal	Normal
9851.3_faster1	control	0.0279651	NL PLSA 2109	0.0575782	Normal	Normal
9942.10_faster1	control	0.01384	MRC-18A-2593			Normal
9942.11_faster1	control	0.00900403	MRC-18A-2594			Normal
9942.12_faster1	control	0.0108883	MRC-18A-2595			Normal
9942.3_faster1	control	0.0138653	MRC-18A-2586			Normal
9942.4_faster1	control	0.00169067	MRC-18A-2587			Normal
9942.5_faster1	control	0.00586154	MRC-18A-2588			Normal
9942.6_faster1	control	0.000863745	MRC-18A-2589			Normal
9942.7_faster1	control	0.00972987	MRC-18A-2590			Normal
9942.8_faster1	control	0.0022708	MRC-18A-2591			Normal
9942.9_faster1	control	0.00130307	MRC-18A-2592			Normal
9943.10_faster1	control	0.010919	MRC-18A-2603			Normal
9943.11_faster1	control	0.010712	MRC-18A-2604			Normal
9943.12_faster1	control	0.00438411	MRC-18A-2605			Normal
9943.3_faster1	control	0.0138417	MRC-18A-2596			Normal
9943.4_faster1	control	0.0114349	MRC-18A-2597			Normal
9943.5_faster1	control	0.0138586	MRC-18A-2598			Normal
9943.6_faster1	control	0.00157844	MRC-18A-2599			Normal
9943.7_faster1	control	0.00132102	MRC-18A-2600			Normal
9943.8_faster1	control	0.0138297	MRC-18A-2601			Normal
9943.9_faster1	control	0.00223694	MRC-18A-2602			Normal
9944.10_faster1	control	0.00457598	MRC-18A-2959			Normal
9944.11_faster1	control	0.0138524	MRC-18A-2960			Normal
9944.12_faster1	control	0.0183874	MRC-18A-2967			Normal
9944.3_faster1	control	0.0150801	MRC-18A-2606			Normal
9944.4_faster1	control	0.00423951	MRC-18A-2607			Normal
9944.5_faster1	control	0.00209631	MRC-18A-2608			Normal
9944.6_faster1	control	0.001338	MRC-18A-2955			Normal
9944.7_faster1	control	0.0105909	MRC-18A-2956			Normal
9944.8_faster1	control	0.0138402	MRC-18A-2957			Normal
9944.9_faster1	control	0.00779801	MRC-18A-2958			Normal
9948.3_faster1	control	0.00130426	MRC-18A-4034			Normal
7009.11_faster1	case	0.98752	INDI 028 PLS 1	0.973716		II
7009.12_faster1	case	0.991169	INDI 034 PLS 1	0.965973		III
7010.3_faster1	case	0.985897	INDI 038 PLS 1	0.0140188		II
7010.4_faster1	case	0.978991	INDI 097 PLS 1	0.967564		III
7010.5_faster1	case	0.99584	INDI 144 PLS 1	0.954789		II
7010.6_faster1	case	0.987525	INDI 191 PLS 1	0.826021		I
7010.7_faster1	case	0.998531	INDI 211 PLS 1	0.991759		II
7012.10_faster1	case	0.987524	INDI 310 PLS 1	0.396448		II
7012.11_faster1	case	0.987524	INDI 461 PLS 1	0.997157		III
7012.12_faster1	case	0.999337	INDI 466 PLS 1	0.995558		II
7012.8_faster1	case	0.990214	INDI 081 PLS 1	0.995058		II
7013.10_faster1	case	0.983338	INDI 320 PLS 1	0.0204744		II
7013.11_faster1	case	0.96979	INDI 340 PLS 1	0.548956		III
7013.12_faster1	case	0.98752	INDI 343 PLS 1	0.0264767		III
7013.3_faster1	case	0.997491	INDI 470 PLS 1	0.998588		III
7013.4_faster1	case	0.998373	INDI 581 PLS 1	0.915681		II
7013.5_faster1	case	0.987514	INDI 602 PLS 1	0.976209		II
7013.6_faster1	case	0.987526	INDI 609 PLS 1	0.0528223		II
7013.7_faster1	case	0.987534	INDI 625 PLS 1	0.0129338		II
7014.10_faster1	case	0.665733	INDI 688 PLS 1	0.617562		II
7014.3_faster1	case	0.963944	INDI 344 PLS 1	0.314659		II
7014.4_faster1	case	0.854007	INDI 365 PLS 1	0.887008		II
7014.5_faster1	case	0.984011	INDI 377 PLS 1	0.872307		II
7014.6_faster1	case	0.939429	INDI 380 PLS 1	0.98896		II
7014.7_faster1	case	0.987541	INDI 397 PLS 1	0.150009		III
7014.9_faster1	case	0.987537	INDI 518 PLS 1	0.974931		III
7041.10_faster1	case	0.997983	INDI 752 PLS 1	0.634782		III
7041.11_faster1	case	0.992673	INDI 764 PLS 1	0.843777		II
7041.12_faster1	case	0.987531	INDI 780 PLS 1	0.258565		II
7041.3_faster1	case	0.987531	INDI 701 PLS 1	0.0841245		II
7041.4_faster1	case	0.99795	INDI 709 PLS 1	0.981165		II
7041.5_faster1	case	0.999741	INDI 635 PLS 1	0.575337		II
7041.6_faster1	case	0.999417	INDI 640 PLS 1	0.973477		II
7041.7_faster1	case	0.999512	INDI 643 PLS 1	0.82315		II
7041.8_faster1	case	0.998325	INDI 624 PLS 1	0.370404		II
7041.9_faster1	case	0.99984	INDI 657 PLS 1	0.942412		II
7042.10_faster1	case	0.994839	CRC 458 PLS 1	0.562455		II
7042.11_faster1	case	0.98755	CRC 465 PLS 1	0.622094		II
7042.12_faster1	case	0.997061	CRC 468 PLS 1	0.802323		III
7042.3_faster1	case	0.987515	INDI 827 PLS 1	0.179712		III
7043.10_faster1	case	0.995301	CRC 506 PLS 1	0.0918019		III
7043.11_faster1	case	0.987555	CRC 512 PLS 1	0.868017		II
7043.12_faster1	case	0.987511	CRC 524 PLS 1	0.217214		II
7043.4_faster1	case	0.98753	CRC 471 PLS 1	0.877022		III
7043.5_faster1	case	0.987551	CRC 479 PLS 1	0.00524914		II
7043.6_faster1	case	0.987539	CRC 481 PLS 1	0.121919		II
7043.7_faster1	case	0.987535	CRC 486 PLS 1	0.925276		I
7043.8_faster1	case	0.987525	CRC 489 PLS 1	0.368079		II
7043.9_faster1	case	0.997282	CRC 504 PLS 1	0.907213		III
7601.12_faster1	case	0.991782	INDI 036 PLS 1	0.450358		I
7601.9_faster1	case	0.987534	INDI 030 PLS 1	0.0624968		II
7602.10_faster1	case	0.998249	INDI 046 PLS 1	0.801826		II
7602.12_faster1	case	0.997862	INDI 089 PLS 1	0.0293937		II
7602.3_faster1	case	0.987527	INDI 037 PLS 1	0.269411		I
7602.4_faster1	case	0.999767	INDI 039 PLS 1	0.732722		III
7602.5_faster1	case	0.987515	INDI 040 PLS 1	0.0917292		I
7602.7_faster1	case	0.98753	INDI 043 PLS 1	0.0526522		II
7602.8_faster1	case	0.999805	INDI 044 PLS 1	0.114355		II
7602.9_faster1	case	0.999168	INDI 045 PLS 1	0.579884		III
7603.10_faster1	case	0.998444	INDI 102 PLS 1	0.682751		III
7603.12_faster1	case	0.987549	INDI 108 PLS 1	0.889424		II
7603.3_faster1	case	0.999926	INDI 090 PLS 1	0.908963		II
7603.4_faster1	case	0.999305	INDI 093 PLS 1	0.713694		I
7603.5_faster1	case	0.995105	INDI 094 PLS 1	0.945341		I
7603.6_faster1	case	0.987553	INDI 096 PLS 1	0.0275794		I
7603.7_faster1	case	0.987522	INDI 098 PLS 1	0.299754		II
7603.8_faster1	case	0.999607	INDI 100 PLS 1	0.840965		III
7603.9_faster1	case	0.987555	INDI 101 PLS 1	0.0254261		III
7606.5_faster1	case	0.987542	INDI 038 PLS 1	0.0140188		II
7608.10_faster1	case	0.984661	INDI 841 PLS 1	0.914907		III
7608.3_faster1	case	0.987536	INDI 511 PLS 1	0.0300679		III
7609.10_faster1	case	0.997486	INDI 145 PLS 1	0.976962		II
7609.11_faster1	case	0.982809	INDI 146 PLS 1	0.0645913		II
7609.12_faster1	case	0.99771	INDI 148 PLS 1	0.98634		II
7609.3_faster1	case	0.993813	INDI 109 PLS 1	0.920409		III
7609.5_faster1	case	0.99783	INDI 122 PLS 1	0.582441		II
7609.6_faster1	case	0.996175	INDI 123 PLS 1	0.729602		II
7609.7_faster1	case	0.994603	INDI 127 PLS 1	0.431653		II
7609.9_faster1	case	0.987512	INDI 143 PLS 1	0.0882567		II
7610.10_faster1	case	0.995739	INDI 163 PLS 1	0.104429		III
7610.11_faster1	case	0.999781	INDI 164 PLS 1	0.934216		I
7610.12_faster1	case	0.987528	INDI 165 PLS 1	0.0611538		I
7610.3_faster1	case	0.997131	INDI 150 PLS 1	0.902559		II
7610.4_faster1	case	0.988666	INDI 152 PLS 1	0.910479		I
7610.5_faster1	case	0.987716	INDI 155 PLS 1	0.16991		II
7610.6_faster1	case	0.999503	INDI 156 PLS 1	0.925148		III
7610.7_faster1	case	0.999901	INDI 158 PLS 1	0.950972		I
7610.8_faster1	case	0.999904	INDI 159 PLS 1	0.926868		II
7610.9_faster1	case	0.98752	INDI 160 PLS 1	0.25394		II
7611.10_faster1	case	0.999478	INDI 194 PLS 1	0.698077		II
7611.11_faster1	case	0.99979	INDI 195 PLS 1	0.631754		III
7611.12_faster1	case	0.996672	INDI 196 PLS 1	0.681806		III
7611.3_faster1	case	0.987545	INDI 169 PLS 1	0.722102		III
7611.4_faster1	case	0.999651	INDI 170 PLS 1	0.643999		I
7611.5_faster1	case	0.998038	INDI 175 PLS 1	0.956694		III
7611.6_faster1	case	0.987533	INDI 178 PLS 1	0.342264		III
7611.7_faster1	case	0.999018	INDI 179 PLS 1	0.963403		III
7611.8_faster1	case	0.99979	INDI 180 PLS 1	0.462633		III
7611.9_faster1	case	0.987523	INDI 192 PLS 1	0.599566		II
7612.10_faster1	case	0.999109	INDI 218 PLS 1	0.234268		III
7612.11_faster1	case	0.987519	INDI 221 PLS 1	0.865972		III
7612.12_faster1	case	0.999887	INDI 222 PLS 1	0.914153		II
7612.3_faster1	case	0.987531	INDI 197 PLS 1	0.38073		II
7612.5_faster1	case	0.999123	INDI 207 PLS 1	0.981661		II
7612.7_faster1	case	0.99823	INDI 212 PLS 1	0.914091		III
7612.8_faster1	case	0.999868	INDI 213 PLS 1	0.961829		III
7612.9_faster1	case	0.999129	INDI 216 PLS 1	0.128823		III
7613.12_faster1	case	0.998885	INDI 855 PLS 1	0.50355		II
7613.3_faster1	case	0.999449	INDI 223 PLS 1	0.0683519		I
7613.4_faster1	case	0.999704	INDI 225 PLS 1	0.988945		I
7613.5_faster1	case	0.98753	INDI 229 PLS 1	0.820962		II
7613.6_faster1	case	0.987537	INDI 230 PLS 1	0.230123		I
7613.7_faster1	case	0.987526	INDI 233 PLS 1	0.825441		I
7613.8_faster1	case	0.991523	INDI 846 PLS 1	0.950897		II
7613.9_faster1	case	0.987518	INDI 848 PLS 1	0.159331		II
7637.10_faster1	case	0.999781	INDI 305 PLS 1	0.897331		II
7637.11_faster1	case	0.998474	INDI 306 PLS 1	0.920397		III
7637.12_faster1	case	0.999652	INDI 307 PLS 1	0.999109		III
7637.3_faster1	case	0.987537	INDI 295 PLS 1	0.728587		II
7637.4_faster1	case	0.999454	INDI 296 PLS 1	0.983174		II
7637.5_faster1	case	0.960657	INDI 298 PLS 1	0.132161		I
7637.6_faster1	case	0.999455	INDI 299 PLS 1	0.998482		I
7637.7_faster1	case	0.987518	INDI 302 PLS 1	0.855631		I
7637.8_faster1	case	0.998465	INDI 303 PLS 1	0.95692		I
7637.9_faster1	case	0.999093	INDI 304 PLS 1	0.876986		I
7638.10_faster1	case	0.999604	INDI 423 PLS 1	0.925706		II
7638.11_faster1	case	0.990878	INDI 427 PLS 1	0.906338		II
7638.12_faster1	case	0.987532	INDI 428 PLS 1	0.822528		III
7638.3_faster1	case	0.987547	INDI 309 PLS 1	0.385038		II
7638.4_faster1	case	0.999208	INDI 311 PLS 1	0.998306		III
7638.5_faster1	case	0.987513	INDI 314 PLS 1	0.41718		I
7638.6_faster1	case	0.987535	INDI 418 PLS 1	0.912681		I
7638.7_faster1	case	0.990192	INDI 419 PLS 1	0.945785		I
7638.8_faster1	case	0.998816	INDI 421 PLS 1	0.977786		II
7638.9_faster1	case	0.987534	INDI 422 PLS 1	0.682585		II
7639.10_faster1	case	0.987527	INDI 444 PLS 1	0.758206		II
7639.11_faster1	case	0.994433	INDI 452 PLS 1	0.994747		II
7639.12_faster1	case	0.997816	INDI 456 PLS 1	0.980395		II
7639.3_faster1	case	0.999471	INDI 429 PLS 1	0.996653		II
7639.4_faster1	case	0.987525	INDI 431 PLS 1	0.82743		II
7639.5_faster1	case	0.999538	INDI 433 PLS 1	0.88341		II
7639.6_faster1	case	0.987525	INDI 434 PLS 1	0.0148386		II
7639.7_faster1	case	0.999419	INDI 436 PLS 1	0.9955		III
7639.8_faster1	case	0.999815	INDI 437 PLS 1	0.994645		I
7639.9_faster1	case	0.999695	INDI 438 PLS 1	0.916738		II
7640.10_faster1	case	0.994521	INDI 560 PLS 1	0.798895		I
7640.11_faster1	case	0.999388	INDI 562 PLS 1	0.999313		I
7640.12_faster1	case	0.991485	INDI 564 PLS 1	0.857583		I
7640.3_faster1	case	0.999338	INDI 463 PLS 1	0.900931		II
7640.4_faster1	case	0.999182	INDI 467 PLS 1	0.993396		II
7640.5_faster1	case	0.987532	INDI 468 PLS 1	0.600839		II
7640.6_faster1	case	0.993948	INDI 472 PLS 1	0.95934		II
7640.7_faster1	case	0.987533	INDI 477 PLS 1	0.931641		III
7640.8_faster1	case	0.987549	INDI 483 PLS 1	0.144685		II
7640.9_faster1	case	0.999361	INDI 558 PLS 1	0.990588		I
7642.10_faster1	case	0.98753	INDI 594 PLS 1	0.886331		III
7642.11_faster1	case	0.987521	INDI 598 PLS 1	0.842944		II
7642.12_faster1	case	0.987526	INDI 599 PLS 1	0.552424		II
7642.3_faster1	case	0.987531	INDI 570 PLS 1	0.993675		II
7642.4_faster1	case	0.997091	INDI 572 PLS 1	0.996464		II
7642.5_faster1	case	0.987523	INDI 573 PLS 1	0.985759		I
7642.6_faster1	case	0.999727	INDI 582 PLS 1	0.99924		II
7642.7_faster1	case	0.996969	INDI 583 PLS 1	0.99772		II
7642.8_faster1	case	0.995102	INDI 584 PLS 1	0.98514		II
7642.9_faster1	case	0.987521	INDI 587 PLS 1	0.984205		II
7643.10_faster1	case	0.977529	INDI 617 PLS 1	0.0107537		III
7643.11_faster1	case	0.992086	INDI 618 PLS 1	0.806485		III
7643.12_faster1	case	0.992673	INDI 620 PLS 1	0.599517		II
7643.3_faster1	case	0.999119	INDI 600 PLS 1	0.982654		II
7643.4_faster1	case	0.987518	INDI 605 PLS 1	0.976527		II
7643.5_faster1	case	0.9972	INDI 608 PLS 1	0.979655		II
7643.6_faster1	case	0.987525	INDI 611 PLS 1	0.43153		II
7643.7_faster1	case	0.994287	INDI 612 PLS 1	0.996837		II
7643.8_faster1	case	0.98753	INDI 615 PLS 1	0.88957		II
7643.9_faster1	case	0.987535	INDI 610 PLS 1	0.814132		II
7644.3_faster1	case	0.996461	INDI 621 PLS 1	0.558102		II
7644.4_faster1	case	0.918117	INDI 628 PLS 1	0.0208256		II
7644.5_faster1	case	0.997093	INDI 631 PLS 1	0.950337		II
7644.6_faster1	case	0.988277	INDI 632 PLS 1	0.197908		II
7644.7_faster1	case	0.987521	INDI 633 PLS 1	0.112853		II
7662.11_faster1	case	0.987533	INDI 356 PLS 1	0.174507		I
7662.12_faster1	case	0.987527	INDI 374 PLS 1	0.48038		III
7662.3_faster1	case	0.987547	INDI 889 PLS 1	0.384779		II
7662.4_faster1	case	0.992129	INDI 321 PLS 1	0.190604		III
7662.5_faster1	case	0.987522	INDI 322 PLS 1	0.665102		III
7662.6_faster1	case	0.990355	INDI 325 PLS 1	0.125695		III
7662.7_faster1	case	0.999616	INDI 328 PLS 1	0.991158		I
7662.8_faster1	case	0.999943	INDI 329 PLS 1	0.913873		III
7662.9_faster1	case	0.997746	INDI 338 PLS 1	0.0255766		II
7663.10_faster1	case	0.999579	INDI 400 PLS 1	0.930469		II
7663.11_faster1	case	0.987539	INDI 484 PLS 1	0.680173		II
7663.12_faster1	case	0.99758	INDI 501 PLS 1	0.306076		III
7663.3_faster1	case	0.987531	INDI 376 PLS 1	0.334732		I
7663.4_faster1	case	0.998596	INDI 378 PLS 1	0.863765		I
7663.5_faster1	case	0.999313	INDI 379 PLS 1	0.438047		III
7663.6_faster1	case	0.987519	INDI 385 PLS 1	0.0139028		I
7663.7_faster1	case	0.995164	INDI 386 PLS 1	0.925647		III
7663.8_faster1	case	0.998348	INDI 396 PLS 1	0.0385748		I
7663.9_faster1	case	0.997213	INDI 398 PLS 1	0.640227		II
7664.10_faster1	case	0.98753	INDI 528 PLS 1	0.886645		II
7664.11_faster1	case	0.987537	INDI 544 PLS 1	0.132039		III
7664.12_faster1	case	0.987525	INDI 551 PLS 1	0.0787219		II
7664.3_faster1	case	0.99957	INDI 506 PLS 1	0.97073		I
7664.4_faster1	case	0.99969	INDI 508 PLS 1	0.961991		III
7664.5_faster1	case	0.997112	INDI 515 PLS 1	0.856748		III
7664.6_faster1	case	0.998783	INDI 521 PLS 1	0.211896		II
7664.7_faster1	case	0.999524	INDI 523 PLS 1	0.887949		I
7664.8_faster1	case	0.999784	INDI 525 PLS 1	0.823281		I
7664.9_faster1	case	0.995208	INDI 527 PLS 1	0.892141		III
7665.10_faster1	case	0.987519	INDI 692 PLS 1	0.75963		III
7665.3_faster1	case	0.98751	INDI 670 PLS 1	0.920686		III
7665.4_faster1	case	0.987526	INDI 677 PLS 1	0.266749		II
7665.6_faster1	case	0.987522	INDI 682 PLS 1	0.970065		III
7665.7_faster1	case	0.987535	INDI 683 PLS 1	0.206558		II
7665.8_faster1	case	0.987526	INDI 685 PLS 1	0.514804		III
7665.9_faster1	case	0.987532	INDI 732 PLS 1	0.180724		III
7666.10_faster1	case	0.999184	INDI 251 PLS 1	0.980974		II
7666.11_faster1	case	0.984249	INDI 253 PLS 1	0.0294331		I
7666.12_faster1	case	0.998015	INDI 258 PLS 1	0.982343		I
7666.6_faster1	case	0.986023	INDI 234 PLS 1	0.204199		I
7666.7_faster1	case	0.994379	INDI 243 PLS 1	0.925282		I
7666.8_faster1	case	0.987532	INDI 248 PLS 1	0.275207		II
7667.10_faster1	case	0.995331	INDI 290 PLS 1	0.450282		I
7667.12_faster1	case	0.999844	INDI 716 PLS 1	0.473288		III
7667.3_faster1	case	0.987543	INDI 256 PLS 1	0.93088		III
7667.4_faster1	case	0.993479	INDI 259 PLS 1	0.922458		II
7667.5_faster1	case	0.995477	INDI 268 PLS 1	0.922047		III
7667.6_faster1	case	0.995499	INDI 271 PLS 1	0.876753		III
7667.7_faster1	case	0.999305	INDI 279 PLS 1	0.914672		II
7667.8_faster1	case	0.998441	INDI 281 PLS 1	0.351448		I
7670.10_faster1	case	0.987525	INDI 658 PLS 1	0.0376837		I
7670.11_faster1	case	0.992032	INDI 660 PLS 1	0.00340457		II
7670.12_faster1	case	0.998466	INDI 749 PLS 1	0.107187		III
7670.3_faster1	case	0.999085	INDI 644 PLS 1	0.32406		I
7670.4_faster1	case	0.987531	INDI 648 PLS 1	0.920397		III
7670.5_faster1	case	0.993215	INDI 649 PLS 1	0.043049		III
7670.6_faster1	case	0.997645	INDI 650 PLS 1	0.417012		III
7670.7_faster1	case	0.997104	INDI 651 PLS 1	0.181954		III
7670.8_faster1	case	0.99964	INDI 654 PLS 1	0.360223		II
7670.9_faster1	case	0.996562	INDI 655 PLS 1	0.984407		II
7671.11_faster1	case	0.987537	INDI 768 PLS 1	0.0706881		II
7671.4_faster1	case	0.999844	INDI 746 PLS 1	0.962101		III
7671.5_faster1	case	0.990337	INDI 747 PLS 1	0.874794		III
7671.6_faster1	case	0.999811	INDI 758 PLS 1	0.888936		II
7671.7_faster1	case	0.997014	INDI 761 PLS 1	0.506854		II
7671.8_faster1	case	0.987513	INDI 763 PLS 1	0.00750687		I
7671.9_faster1	case	0.998531	INDI 765 PLS 1	0.127524		I
7672.10_faster1	case	0.987548	INDI 725 PLS 1	0.447499		II
7672.11_faster1	case	0.993928	INDI 726 PLS 1	0.655841		I
7672.12_faster1	case	0.98753	INDI 782 PLS 1	0.881643		III
7672.3_faster1	case	0.987528	INDI 772 PLS 1	0.0124032		II
7672.4_faster1	case	0.987541	INDI 773 PLS 1	0.123038		II
7672.5_faster1	case	0.987517	INDI 774 PLS 1	0.0171085		I
7672.6_faster1	case	0.998061	INDI 777 PLS 1	0.478394		II
7672.7_faster1	case	0.987535	INDI 779 PLS 1	0.0160902		II
7672.8_faster1	case	0.992269	INDI 718 PLS 1	0.0587192		II
7672.9_faster1	case	0.998239	INDI 724 PLS 1	0.990552		II
7673.10_faster1	case	0.987521	INDI 809 PLS 1	0.16448		III
7673.11_faster1	case	0.997356	INDI 815 PLS 1	0.101398		II
7673.3_faster1	case	0.987518	INDI 783 PLS 1	0.500598		III
7673.4_faster1	case	0.999459	INDI 785 PLS 1	0.835157		I
7673.5_faster1	case	0.999741	INDI 788 PLS 1	0.994135		II
7673.6_faster1	case	0.992019	INDI 805 PLS 1	0.115295		II
7673.7_faster1	case	0.987544	INDI 806 PLS 1	0.00985789		II
7673.8_faster1	case	0.987525	INDI 708 PLS 1	0.930618		III
7673.9_faster1	case	0.987534	INDI 808 PLS 1	0.48936		III
7676.12_faster1	case	0.987528	INDI 822 PLS 1	0.555148		II
7676.3_faster1	case	0.987514	INDI 821 PLS 1	0.91		III
7676.4_faster1	case	0.98753	INDI 825 PLS 1	0.947348		III
7676.5_faster1	case	0.993452	INDI 829 PLS 1	0.971995		III
7676.6_faster1	case	0.999056	INDI 835 PLS 1	0.114635		III
7676.7_faster1	case	0.998388	INDI 837 PLS 1	0.955473		II
7739.10_faster1	case	0.987534	CRC 464 PLS 1	0.243193		III
7739.12_faster1	case	0.987523	CRC 467 PLS 1	0.682607		III
7739.3_faster1	case	0.978215	CRC 455 PLS 1	0.175881		I
7739.4_faster1	case	0.999104	CRC 456 PLS 1	0.621596		I
7739.5_faster1	case	0.999162	CRC 457 PLS 1	0.591719		II
7739.6_faster1	case	0.98753	CRC 459 PLS 1	0.0522728		II
7739.7_faster1	case	0.976367	CRC 461 PLS 1	0.0701161		I
7739.8_faster1	case	0.98753	CRC 462 PLS 1	0.250267		I
7739.9_faster1	case	0.922303	CRC 463 PLS 1	0.260623		I
7740.12_faster1	case	0.987513	CRC 483 PLS 1	0.672746		I
7740.3_faster1	case	0.996204	CRC 469 PLS 1	0.155963		II
7740.4_faster1	case	0.98757	CRC 472 PLS 1	0.538827		II
7740.5_faster1	case	0.997286	CRC 473 PLS 1	0.927404		II
7740.6_faster1	case	0.991479	CRC 474 PLS 1	0.110398		III
7740.7_faster1	case	0.987527	CRC 475 PLS 1	0.470895		I
7740.8_faster1	case	0.999355	CRC 476 PLS 1	0.91702		II
7740.9_faster1	case	0.998644	CRC 477 PLS 1	0.119115		II
7741.10_faster1	case	0.987556	CRC 495 PLS 1	0.126336		I
7741.11_faster1	case	0.931532	CRC 496 PLS 1	0.682586		I
7741.3_faster1	case	0.987552	CRC 484 PLS 1	0.0278078		I
7741.4_faster1	case	0.987536	CRC 487 PLS 1	0.591014		I
7741.5_faster1	case	0.987537	CRC 488 PLS 1	0.487652		II
7741.6_faster1	case	0.987553	CRC 490 PLS 1	0.0564624		III
7741.7_faster1	case	0.997798	CRC 491 PLS 1	0.494765		III
7741.8_faster1	case	0.999694	CRC 492 PLS 1	0.618758		III
7741.9_faster1	case	0.987547	CRC 493 PLS 1	0.948113		II
7742.11_faster1	case	0.987535	CRC 511 PLS 1	0.0663833		II
7742.12_faster1	case	0.998152	CRC 513 PLS 1	0.711034		II
7742.3_faster1	case	0.987513	CRC 500 PLS 1	0.0329839		I
7742.4_faster1	case	0.991706	CRC 501 PLS 1	0.511608		I
7742.5_faster1	case	0.987534	CRC 503 PLS 1	0.925731		I
7742.6_faster1	case	0.987518	CRC 505 PLS 1	0.444474		III
7742.8_faster1	case	0.987536	CRC 508 PLS 1	0.601521		I
7742.9_faster1	case	0.987523	CRC 509 PLS 1	0.0655526		I
7756.12_faster1	case	0.908353	INDI 027 PLS 1	0.908648		II
7756.3_faster1	case	0.964662	CRC 470 PLS 1	0.224402		II
7756.4_faster1	case	0.982823	CRC 486 PLS 1	0.925276		I
7756.5_faster1	case	0.946739	CRC 531 PLS 1	0.0423956		III
7757.3_faster1	case	0.819135	INDI 030 PLS 1	0.0624968		II
7757.4_faster1	case	0.979721	INDI 031 PLS 1	0.13142		II
7757.5_faster1	case	0.625532	INDI 032 PLS 1	0.00749503		III
7757.6_faster1	case	0.479411	INDI 042 PLS 1	0.178065		I
7757.7_faster1	case	0.942681	INDI 043 PLS 1	0.0526522		II
7757.8_faster1	case	0.987515	INDI 047 PLS 1	0.0721459		II
7758_B2x.11_faster1	case	0.981916	INDI 101 PLS 1	0.0254261	Adenocarcinoma, NOS	III
7758_B2x.12_faster1	case	0.98753	INDI 107 PLS 1	0.32479	Adenocarcinoma, NOS	II
7758_B2x.9_faster1	case	0.987555	INDI 089 PLS 1	0.0293937	Tubular adenocarcinoma	II
7759_B2x.5_faster1	case	0.987535	INDI 113 PLS 1	0.0383346	Mucinous adenocarcinoma	II
7759_B2x.8_faster1	case	0.99423	INDI 127 PLS 1	0.431653	Mixed cell adenocarcinoma	II
7759_B2x.9_faster1	case	0.987544	INDI 128 PLS 1	0.13404	Mucinous adenocarcinoma	III
7760.10_faster1	case	0.996812	INDI 160 PLS 1	0.25394		II
7760.5_faster1	case	0.987548	INDI 136 PLS 1	0.867825		II
7760.8_faster1	case	0.987546	INDI 143 PLS 1	0.0882567		II
7761.10_faster1	case	0.987528	CRC 523 PLS 1	0.161612		III
7761.11_faster1	case	0.996562	CRC 525 PLS 1	0.497625		III
7761.12_faster1	case	0.987518	CRC 527 PLS 1	0.564151		III
7761.3_faster1	case	0.987515	CRC 514 PLS 1	0.818543		II
7761.4_faster1	case	0.989971	CRC 515 PLS 1	0.0211067		II
7761.5_faster1	case	0.989843	CRC 516 PLS 1	0.485652		II
7761.6_faster1	case	0.987522	CRC 517 PLS 1	0.334634		II
7761.7_faster1	case	0.987536	CRC 518 PLS 1	0.901907		III
7761.9_faster1	case	0.987537	CRC 522 PLS 1	0.0365643		II
7810.10_faster1	case	0.987528	INDI 178 PLS 1	0.342264		III
7810.12_faster1	case	0.987521	INDI 192 PLS 1	0.599566		II
7810.4_faster1	case	0.984235	INDI 163 PLS 1	0.104429		III
7810.5_faster1	case	0.987515	INDI 165 PLS 1	0.0611538		I
7811.10_faster1	case	0.872196	INDI 244 PLS 1	0.169243		III
7811.3_faster1	case	0.987545	INDI 197 PLS 1	0.38073		II
7811.6_faster1	case	0.987533	INDI 209 PLS 1	0.0116482		II
7832.7_faster1	case	0.931311	INDI 343 PLS 1	0.0264767	mucinous adenocarcinoma	III
7835.11_faster1	case	0.987533	INDI 751 PLS 1	0.0104246	Adenocarcinoma	III
7835.3_faster1	case	0.939973	INDI 701 PLS 1	0.0841245	adenocarcinoma	II
7835.5_faster1	case	0.222301	INDI 729 PLS 1		adenocarcinoma	II
7896.4_faster1	case	0.97086	INDI 781 PLS 1	0.151401	Adenocarcinoma	II
7896.9_faster1	case	0.67436	INDI 827 PLS 1	0.179712	adenocarcinoma	III
7905.10_faster1	case	0.969562	CRC 528 PLS 1	0.105237		II
7905.11_faster1	case	0.993331	CRC 529 PLS 1	0.307352		II
7905.12_faster1	case	0.98752	CRC 530 PLS 1	0.067769		II
9740.12_faster1	case	0.604635	INDI 027 PLS 1	0.908648	Adenocarcinoma	II
9740.4_faster1	case	0.974832	CRC 486 PLS 1	0.925276	adenocarcinoma	I
9740.5_faster1	case	0.979869	CRC 531 PLS 1	0.0423956	adenocarcinoma	III
9741.3_faster1	case	0.514385	INDI 030 PLS 1	0.0624968	Adenocarcinoma	II
9741.4_faster1	case	0.987531	INDI 031 PLS 1	0.13142	Adenocarcinoma	II
9741.5_faster1	case	0.928938	INDI 032 PLS 1	0.00749503	Adenocarcinoma	III
9741.6_faster1	case	0.363248	INDI 042 PLS 1	0.178065	Adenocarcinoma	I
9741.7_faster1	case	0.956129	INDI 043 PLS 1	0.0526522	Adenocarcinoma	II
9741.8_faster1	case	0.971136	INDI 047 PLS 1	0.0721459	Mucinous Signet Ring Cell Adenocarcinoma	II
9742.11_faster1	case	0.532233	INDI 101 PLS 1	0.0254261	Adenocarcinoma, NOS	III
9742.12_faster1	case	0.202069	INDI 107 PLS 1	0.32479	Adenocarcinoma, NOS	II
9742.9_faster1	case	0.924359	INDI 089 PLS 1	0.0293937	Tubular adenocarcinoma	II
9743.5_faster1	case	0.987542	INDI 113 PLS 1	0.0383346	Mucinous adenocarcinoma	II
9743.8_faster1	case	0.987532	INDI 127 PLS 1	0.431653	Mixed cell adenocarcinoma	II
9743.9_faster1	case	0.987525	INDI 128 PLS 1	0.13404	Mucinous adenocarcinoma	III
9744.10_faster1	case	0.990336	INDI 160 PLS 1	0.25394	Villoglandular Adenocarcinoma	II
9744.12_faster1	case	0.426503	INDI 163 PLS 1	0.104429	Mucinous Adenocarcinoma	III
9744.5_faster1	case	0.987521	INDI 136 PLS 1	0.867825	Mucinous adenocarcinoma	II
9744.8_faster1	case	0.987554	INDI 143 PLS 1	0.0882567	Mucinous adenocarcinoma	II
9745.10_faster1	case	0.987541	INDI 192 PLS 1	0.599566	Villoglandular adenoma	II
9745.11_faster1	case	0.987538	INDI 197 PLS 1	0.38073	Adenocarcinoma	II
9745.8_faster1	case	0.987545	INDI 178 PLS 1	0.342264	Adenocarcinoma, NOS	III
9746.4_faster1	case	0.987532	INDI 209 PLS 1	0.0116482	Papillary Adenocarcinoma	II
9746.8_faster1	case	0.987531	INDI 244 PLS 1	0.169243	Adenocarcinoma	III
9749.11_faster1	case	0.876937	INDI 701 PLS 1	0.0841245	adenocarcinoma	II
9750.12_faster1	case	0.979548	INDI 781 PLS 1	0.151401	Adenocarcinoma	II
9750.3_faster1	case	0.874987	INDI 729 PLS 1		adenocarcinoma	II
9750.9_faster1	case	0.987534	INDI 751 PLS 1	0.0104246	Adenocarcinoma	III
9751.7_faster1	case	0.0232087	INDI 827 PLS 1	0.179712	adenocarcinoma	III
