# Supplementary material for: A Blood-Based Assay for Detection of Patients with Advanced Adenomas
Source: Cancer Res Commun. 2025 Apr 16;5(4):621–31. doi: 10.1158/2767-9764.CRC-24-0398 (PMC12001750; doi:10.1158/2767-9764.CRC-24-0398)
Supplement: Supplemental Table 2 — Protein levels and Protein-17 score for every sample in the protein training set (N=1200). [file crc-24-0398_supplemental_table_2_suppst2.xlsx]

## Sheet: Sheet 1
SampleID	Tumor.type	MPO	SHBG	GDF-15	NSE	OPG	DKK1	AFP	CA-125	CA15-3	CA19-9	CEA	HGF	OPN	CYFRA21-1	IL-8	FGF2	TIMP-1	Protein_17_Training	histopathology	stage
NL PLS 920	Normal	21.66	64.62	0.27	1.85	0.24	0.6	841.524	5.01	9.03	16.764	1362.41	167.01	58774.8	1972.89	8.31	112.47	63114.7	0.283195	Normal	Normal
NL PLS 921	Normal	1.5	42.52	0.12	3.11	0.24	0.61	841.524	5.01	21.19	16.764	1244.08	167.01	46884.5	1972.89	8.31	112.47	50221.3	0.157078	Normal	Normal
NL PLS 921	Normal	1.5	42.52	0.12	3.11	0.24	0.61	841.524	5.01	21.19	16.764	1244.08	167.01	46884.5	1972.89	8.31	112.47	50221.3	0.157078	Normal	Normal
NL PLS 922	Normal	1.5	157.73	0.2	3.69	0.22	0.63	841.524	5.01	6.91	16.764	2132.38	167.01	62667.2	1972.89	8.31	98.38	46993.2	0.412692	Normal	Normal
NL PLS 924	Normal	8.43	161.69	0.2	2.5	0.29	0.57	841.524	5.01	5.51	21.29	1946.49	167.01	45661.5	1972.89	8.31	125.04	64887.4	0.325589	Normal	Normal
NL PLS 925	Normal	1.5	99.38	0.29	2.5	0.25	0.62	841.524	5.01	13.47	16.764	1818.36	167.01	33558.5	1972.89	8.31	136.53	37197.1	0.15648	Normal	Normal
NL PLS 930	Normal	8.7	19.64	0.13	7.12	0.21	0.57	797.748	4.944	21.88	54.56	1428.04	165.594	27564.6	1964.08	8.238	136.7	28853.6	0.106068	Normal	Normal
NL PLS 945	Normal	6.08	41.41	0.2	7.12	0.3	0.88	797.748	4.944	8.47	16.302	2543.45	165.594	49752.9	1964.08	12.96	167.9	56574.3	0.235043	Normal	Normal
NL PLS 948	Normal	5.8	79.1	0.18	7.12	0.19	0.52	797.748	4.944	11.58	16.302	1165.18	165.594	50616.2	1964.08	8.238	91.704	32561.6	0.190089	Normal	Normal
NL PLS 949	Normal	4.43	37.72	0.11	7.12	0.18	0.61	797.748	4.944	16.77	16.302	944.13	165.594	35618.2	1964.08	8.238	91.71	37104.4	0.101028	Normal	Normal
NL PLS 950	Normal	5.4	57.51	0.16	7.12	0.19	0.55	1186.44	4.944	21.38	16.302	1520.23	165.594	30328.1	1964.08	8.238	136.7	42084.5	0.114339	Normal	Normal
NL PLS 952	Normal	23.51	41.06	0.09	7.12	0.17	0.5	797.748	4.944	40.5	16.302	670.68	165.594	49081.2	1964.08	8.238	117.07	38529.8	0.161565	Normal	Normal
NL PLSA 1383	Normal	8.32	152.94	0.13	6.8	0.3	0.59	851.052	4.962	20.09	16.602	3652.22	165.504	12434.3	2019.35	8.178	84.492	39526.3	0.184001	Normal	Normal
NL PLSA 1384	Normal	9.6	73.29	0.1	6.34	0.3	0.54	2701.01	4.962	11.95	16.602	1918.02	165.504	19256.4	2019.35	8.178	84.492	26216.8	0.0979606	Normal	Normal
NL PLSA 1385	Normal	11.59	50.89	0.14	10.23	0.3	1.44	851.052	7.61	13	16.602	514.8	165.504	9634.67	2019.35	8.178	152.56	77551.2	0.063614	Normal	Normal
NL PLSA 1386	Normal	7.12	49.12	0.11	12.55	0.3	0.6	851.052	4.962	7.92	16.602	433.128	165.504	33526	2019.35	8.178	84.492	35446.2	0.0922184	Normal	Normal
NL PLSA 1386	Normal	7.12	49.12	0.11	12.55	0.3	0.6	851.052	4.962	7.92	16.602	433.128	165.504	33526	2019.35	8.178	84.492	35446.2	0.0922184	Normal	Normal
NL PLSA 1386	Normal	7.12	49.12	0.11	12.55	0.3	0.6	851.052	4.962	7.92	16.602	433.128	165.504	33526	2019.35	8.178	84.492	35446.2	0.0922184	Normal	Normal
NL PLSA 1388	Normal	8.65	45.2	0.11	7.93	0.3	0.75	851.052	4.962	4.02	16.602	636.57	165.504	12943.9	2019.35	8.178	97	24452.4	0.0510744	Normal	Normal
NL PLSA 1389	Normal	14.04	75.52	0.08	7.71	0.3	0.61	851.052	5.18	4.12	16.602	674.56	165.504	9906.35	2019.35	8.178	97	31110.6	0.0594953	Normal	Normal
NL PLSA 1390	Normal	10.52	47.33	0.19	12.65	0.3	0.98	851.052	4.96	4.43	16.602	1532.57	165.504	19994.7	2019.35	8.178	106.2	64254.3	0.0948281	Normal	Normal
NL PLSA 1391	Normal	8.03	83.19	0.13	5.86	0.3	0.72	1245.95	4.962	23.46	17.87	796.57	165.504	15169.1	2019.35	8.178	84.492	36645.7	0.072367	Normal	Normal
NL PLSA 1392	Normal	6.51	81.2	0.12	6.1	0.3	0.54	851.052	4.962	21.67	16.602	928.05	165.504	12720.6	2019.35	8.178	106.2	26216.8	0.0650271	Normal	Normal
NL PLSA 1394	Normal	7.05	45.31	0.12	5.36	0.3	0.65	851.052	4.962	3.61	30.99	1418.46	165.504	15207.5	2019.35	8.178	87.1	42913.3	0.0774154	Normal	Normal
NL PLSA 1395	Normal	5.47	117.94	0.16	6.57	0.3	0.65	851.052	4.962	3.82	16.602	847.56	165.504	26409.3	2019.35	8.178	84.492	42758.3	0.118511	Normal	Normal
NL PLSA 1396	Normal	6.98	16.95	0.11	6.8	0.3	0.62	851.052	4.962	25.65	16.602	609.69	165.504	7152.74	2019.35	8.178	87.1	44000.1	0.0395765	Normal	Normal
NL PLSA 1609	Normal	12.63	95.96	0.16	11.8	0.3	0.69	4610.45	5.94	11.26	18.38	433.128	165.504	36132.5	2019.35	8.178	87.1	35593.4	0.133458
NL PLSA 1612	Normal	7.19	118.3	0.27	5.24	0.3	0.58	1108.62	4.962	11.46	16.602	604.34	165.504	14355.2	2019.35	8.178	84.492	39396.5	0.0800343
NL PLSA 1614	Normal	18.62	109.22	0.28	14.73	0.39	0.96	851.052	4.962	9.88	24.87	762.92	165.504	10352.1	2019.35	8.178	184.57	43068.9	0.0850171
NL PLSA 1615	Normal	11.78	105.8	0.28	10.83	0.3	0.69	851.052	4.962	33.64	16.86	847.56	165.504	46909.8	2019.35	8.178	130.87	71733.4	0.224219
NL PLSA 1617	Normal	11	85.64	0.86	7.03	0.54	0.76	851.052	6.16	19.22	16.602	1603.13	165.504	11284.4	2678.49	8.178	84.492	80081.6	0.126157
NL PLSA 1618	Normal	9.35	41.24	0.38	7.93	0.32	0.89	3361.09	5.83	9.1	16.602	433.128	165.504	33080.8	2019.35	8.178	84.492	71006.8	0.104875
NL PLSA 1619	Normal	113.43	222.04	0.73	16.81	0.41	0.83	851.052	4.962	7.58	16.602	433.128	165.504	29416.9	2019.35	11.88	106.2	55802.8	0.387742
NL PLSA 1620	Normal	30.11	68.18	0.26	9	0.44	0.94	1607.48	4.962	7.11	16.602	609.69	165.504	10593.8	2019.35	8.178	84.492	48704.2	0.0701261
NL PLSA 1621	Normal	12.55	249.93	0.22	16.13	0.39	0.94	1736.84	4.962	24.03	16.602	1551.75	165.504	30958.3	2019.35	8.178	84.492	61467.7	0.305501
NL PLSA 1623	Normal	13.41	100.79	0.32	23.94	0.31	0.72	2083.45	4.962	7.17	16.602	433.128	165.504	28833.9	2019.35	8.178	84.492	68589.9	0.124605
NL PLSA 1624	Normal	11.92	74.78	0.77	7.26	0.38	0.71	851.052	4.962	7.01	16.602	583.03	165.504	8892.57	2019.35	8.178	84.492	62622.4	0.0626845
NL PLSA 1625	Normal	16.14	140.79	0.27	9	0.42	0.64	1505.68	4.962	13.77	24.87	620.41	165.504	14237.8	2019.35	8.178	130.87	43033.5	0.103534
NL PLSA 1627	Normal	35.64	186.86	0.16	14.29	0.3	0.66	851.052	4.962	18.72	19.89	572.43	165.504	11199.1	2019.35	8.178	87.1	39885.6	0.12951
NL PLSA 1628	Normal	9.6	55.41	0.52	10.63	0.5	0.78	1185.79	4.962	7.51	16.602	527.8	165.504	17391.9	2019.35	8.178	84.492	63548.3	0.0705871
NL PLSA 1629	Normal	13.26	33.81	1.05	13.84	0.43	0.87	851.052	4.962	36.68	16.602	2065.95	165.504	13566.2	2019.35	8.178	97	108654	0.103092
NL PLSA 1630	Normal	13.52	65.82	0.59	8.36	0.3	0.78	851.052	4.962	23.49	16.602	631.18	165.504	35205.6	2019.35	8.178	84.492	50183.5	0.122384
NL PLSA 1631	Normal	8.07	41.92	0.27	11.22	0.45	0.95	851.052	4.962	17.64	16.602	768.51	165.504	11134.9	2019.35	9.71	84.492	72126.7	0.0599073
NL PLSA 1635	Normal	3.9	44.53	0.76	9.1	0.33	0.74	851.052	4.962	5.69	16.602	433.128	165.504	9080.68	2019.35	8.178	178.49	85391.6	0.0548052
NL PLSA 1636	Normal	8.21	239.7	0.49	11.8	0.43	1.27	5396.23	4.962	11.41	16.602	696.46	165.504	15265.1	2019.35	8.178	87.1	73069.5	0.171584
NL PLSA 1637	Normal	14.64	238.71	0.4	11.41	0.68	1.56	851.052	4.962	16.71	16.602	1468.96	165.504	42427.9	2019.35	11.06	84.492	95320.9	0.406632
NL PLSA 1638	Normal	14.64	29.33	0.64	11.41	0.43	0.87	1325.14	4.962	4.22	16.602	433.128	165.504	5398.34	2019.35	8.178	165.88	42248.2	0.0412332
NL PLSA 1639	Normal	10.45	52.99	0.25	11.12	0.35	0.82	851.052	4.962	11.9	16.602	433.128	165.504	10962.9	2019.35	8.178	106.2	104092	0.0678813
NL PLSA 1641	Normal	12.26	80.41	0.16	11.12	0.4	1.04	851.052	4.962	4.44	16.602	609.69	165.504	14002	2019.35	8.178	114.85	51922	0.0725767
NL PLSA 1642	Normal	22.64	32.93	0.41	12.74	0.35	1.23	1543.68	4.962	11.41	16.602	535.62	165.504	12021.1	2019.35	8.178	84.492	110730	0.0733307
NL PLSA 1643	Normal	15.39	80.47	0.27	8.25	0.33	0.7	851.052	4.962	17.11	16.602	633.87	165.504	27477.1	2019.35	167.13	84.492	68491.6	0.1243
NL PLSA 1644	Normal	198.99	92.76	0.21	14.56	0.38	1.14	1185.79	4.962	7.33	16.602	922.25	165.504	12862.9	2019.35	8.178	84.492	48126.2	0.303948
NL PLSA 1645	Normal	12.26	20.37	0.21	8.36	0.3	0.92	851.052	4.962	20.57	16.602	699.2	165.504	8797.82	2019.35	8.178	84.492	46032.5	0.0455885
NL PLSA 1646	Normal	15.5	39.3	0.38	7.26	0.33	0.74	1138.17	4.962	13.95	16.602	433.128	165.504	22987.7	2019.35	8.178	84.492	45782.5	0.0727314
NL PLSA 1647	Normal	13.3	45.88	0.26	8.04	0.3	0.76	851.052	4.962	24.57	16.602	1250.63	165.504	22619.3	2019.35	8.178	84.492	47618.8	0.0899856
NL PLSA 1648	Normal	33.12	79.42	0.27	13.29	0.37	0.92	1021.07	5.07	5.93	16.602	535.62	165.504	14899.3	2019.35	11.61	84.492	45175	0.0834307
NL PLSA 1649	Normal	86.06	62.76	0.27	8.79	0.3	0.8	851.052	7.16	6.59	16.602	2800.17	165.504	13625.9	2019.35	14.67	84.492	48302	0.198432
NL PLSA 1650	Normal	9.35	42.83	0.13	5.61	0.3	0.72	851.052	4.962	22.34	16.602	433.128	165.504	10854.9	2019.35	8.178	84.492	33083.3	0.0469001
NL PLSA 1651	Normal	12.41	50.45	0.59	10.23	0.65	0.96	851.052	4.962	9.34	16.602	853.27	165.504	14937.9	2019.35	8.178	123.05	55557.5	0.0694258
NL PLSA 1652	Normal	11.15	182.33	0.39	9.93	0.34	0.63	851.052	4.962	18.58	19.13	1500.7	165.504	13366.6	2019.35	8.178	127	28916	0.133152
NL PLSA 1654	Normal	13.22	9.92	0.28	5.98	0.3	0.61	851.052	4.962	46.13	16.602	1162.22	165.504	11854.2	2019.35	8.178	84.492	37200.8	0.0516152
NL PLSA 1656	Normal	10.34	77.31	0.26	13.84	0.43	0.97	2056.28	11.06	14.21	16.602	483.86	165.504	11623.4	2019.35	8.178	172.26	38836.3	0.0693566
NL PLSA 1657	Normal	10.63	59.51	0.28	7.93	0.33	0.72	906.95	4.962	7.05	23.38	2735.51	165.504	14628.1	2019.35	8.178	84.492	37950.8	0.10805
NL PLSA 1658	Normal	11.52	26.03	0.32	7.49	0.3	0.58	851.052	4.962	16.69	16.602	2575.24	165.504	28507.9	2019.35	8.178	84.492	53839.2	0.13326
NL PLSA 1659	Normal	4.82	33.16	0.16	1.1	0.3	0.88	2090.26	4.962	31.95	16.602	1213.89	165.504	8169.53	2019.35	8.178	84.492	62371.8	0.0548991
NL PLSA 1660	Normal	7.34	69.04	0.43	14.56	0.35	0.92	851.052	4.962	19.05	16.602	3959.21	165.504	14413.8	2019.35	8.178	87.1	70660.1	0.158941
NL PLSA 1661	Normal	18.39	46.44	0.62	15.09	0.3	0.64	851.052	6.05	6.1	16.602	468.53	165.504	25234	2092.79	11.75	218.56	52977.1	0.0925199
NL PLSA 1662	Normal	19.07	34.22	0.45	9.52	0.4	1.17	2686.57	4.962	36.92	16.602	836.18	165.504	21047.8	2019.35	8.178	84.492	61660	0.0814765
NL PLSA 1663	Normal	17.26	38.21	0.2	2.88	0.3	0.48	851.052	4.962	4.87	16.602	2219.45	165.504	16196.7	2019.35	8.178	84.492	42296.8	0.0924739
NL PLSA 1664	Normal	28.84	38.96	0.48	15	0.56	1.52	1620.32	5.18	6.87	16.602	593.67	165.504	15303.4	2019.35	13.27	84.492	50200.2	0.0692683
NL PLSA 1665	Normal	66.17	31.64	0.25	5.86	0.3	0.55	851.052	7.61	6.97	16.602	2785.77	165.504	12923.7	2019.35	13.41	84.492	44752.7	0.145644
NL PLSA 1666	Normal	9.13	34.1	0.2	5.61	0.3	0.8	851.052	4.962	36.17	16.602	433.128	165.504	9336.44	2019.35	8.178	84.492	43625.1	0.044783
NL PLSA 1667	Normal	9.75	24.75	0.56	8.79	0.58	1.01	851.052	4.962	9.73	16.602	847.56	165.504	13804.5	2019.35	8.178	106.2	47919.4	0.0556212
NL PLSA 1668	Normal	11.15	115.97	0.39	3.77	0.3	0.38	851.052	4.962	23.15	16.602	2089.68	165.504	6167.86	2019.35	8.178	114.85	34418.8	0.0918842
NL PLSA 1328	Normal	12.2	170.22	0.21	4.89	0.41	0.96	868.85	4.98	13.05	16.32	904.24	165.462	14437.8	2008.29	8.148	85.374	33908.2	0.112397	Normal	Normal
NL PLSA 1329	Normal	7.09	46.11	0.12	6.32	0.22	0.84	1105.39	4.98	6.39	16.32	490.87	165.462	24111.2	2008.29	8.148	85.374	21286.6	0.0661047	Normal	Normal
NL PLSA 1329	Normal	7.09	46.11	0.12	6.32	0.22	0.84	1105.39	4.98	6.39	16.32	490.87	165.462	24111.2	2008.29	8.148	85.374	21286.6	0.0661047	Normal	Normal
NL PLSA 1330	Normal	6.88	81.59	0.06	4.27	0.14	0.69	835.488	4.98	19.68	16.32	1325.59	165.462	19216.7	2008.29	8.148	85.374	14390.1	0.0818226	Normal	Normal
NL PLSA 1330	Normal	6.88	81.59	0.06	4.27	0.14	0.69	835.488	4.98	19.68	16.32	1325.59	165.462	19216.7	2008.29	8.148	85.374	14390.1	0.0818226	Normal	Normal
NL PLSA 1331	Normal	7.52	100.05	0.16	10.31	0.38	1.07	1961.52	4.98	7.45	16.32	1876.89	165.462	18682.4	2008.29	8.148	136.77	36955.4	0.112201	Normal	Normal
NL PLSA 1332	Normal	5.98	56.71	0.21	6.19	0.41	1.06	1387.15	4.98	21.31	16.32	1308.48	165.462	26170.8	2008.29	8.148	127.8	38549.3	0.0969989	Normal	Normal
NL PLSA 1333	Normal	6.41	108.34	0.04	2.54	0.16	0.64	835.488	4.98	17.84	16.32	1487.04	165.462	14561.9	2008.29	8.148	85.374	22921.3	0.0878608	Normal	Normal
NL PLSA 1334	Normal	8.47	103.76	0.12	7.91	0.3	0.94	835.488	4.98	5.04	51.33	1434.8	165.462	30700.8	2008.29	8.148	97.32	50976.8	0.183104	Normal	Normal
NL PLSA 1335	Normal	13.87	88.57	0.09	6.6	0.28	0.85	835.488	4.98	19.72	16.32	1589.56	165.462	10911.5	2008.29	8.148	85.374	30177.2	0.0806086	Normal	Normal
NL PLSA 1336	Normal	7.69	41.28	0.15	7.13	0.21	0.75	835.488	4.98	8.37	16.32	1007.15	165.462	45277.8	2008.29	8.148	108.22	37615.4	0.142002	Normal	Normal
NL PLSA 1337	Normal	9.15	45.88	0.23	8.41	0.31	1.02	835.488	4.98	8.3	16.32	445.404	165.462	27604.3	2008.29	8.148	85.37	49726.7	0.0825756	Normal	Normal
NL PLSA 1338	Normal	46.14	75.95	0.23	4.58	0.42	0.77	1488.89	4.98	11.19	16.32	818.91	165.462	49295.4	2008.29	8.148	108.22	39993.9	0.232844	Normal	Normal
NL PLSA 1338	Normal	46.14	75.95	0.23	4.58	0.42	0.77	1488.89	4.98	11.19	16.32	818.91	165.462	49295.4	2008.29	8.148	108.22	39993.9	0.232844	Normal	Normal
NL PLSA 1339	Normal	6.41	16.11	0.11	26.79	0.29	0.82	1521.06	4.98	18.85	16.32	966.33	165.462	28140	2008.29	8.148	91.5	37615.4	0.0766102	Normal	Normal
NL PLSA 1340	Normal	9.84	92.61	0.12	5.33	0.32	0.8	2494.9	4.98	16.76	16.32	598.55	165.462	16223.9	2008.29	8.148	85.374	29722.3	0.0723957	Normal	Normal
NL PLSA 1340	Normal	9.84	92.61	0.12	5.33	0.32	0.8	2494.9	4.98	16.76	16.32	598.55	165.462	16223.9	2008.29	8.148	85.374	29722.3	0.0723957	Normal	Normal
NL PLSA 1340	Normal	9.84	92.61	0.12	5.33	0.32	0.8	2494.9	4.98	16.76	16.32	598.55	165.462	16223.9	2008.29	8.148	85.374	29722.3	0.0723957	Normal	Normal
NL PLSA 1341	Normal	7.52	58.58	0.09	8.16	0.15	0.68	835.488	4.98	5.46	16.32	445.404	165.462	25198	2008.29	8.148	108.22	20646.5	0.0722026	Normal	Normal
NL PLSA 1341	Normal	7.52	58.58	0.09	8.16	0.15	0.68	835.488	4.98	5.46	16.32	445.404	165.462	25198	2008.29	8.148	108.22	20646.5	0.0722026	Normal	Normal
NL PLSA 1342	Normal	10.14	19.12	0.11	8.16	0.3	0.82	2913.77	8.12	9.13	39.14	1023.56	165.462	18317.6	2008.29	8.148	97.32	25987.6	0.0721834	Normal	Normal
NL PLSA 1343	Normal	6.71	65.76	0.12	6.05	0.3	0.83	953.69	4.98	2.89	16.32	1619.08	165.462	36579.7	2008.29	8.148	85.374	48048.3	0.14946	Normal	Normal
NL PLSA 1344	Normal	9.75	44.59	0.12	7.91	0.22	0.69	953.69	4.98	15.56	16.32	1771.11	165.462	20911	2008.29	8.148	85.37	29690.4	0.0869147	Normal	Normal
NL PLSA 1345	Normal	9.07	53.35	0.1	6.05	0.26	0.63	1540.44	4.98	22.9	16.32	1317.03	165.462	37856.5	2008.29	8.148	85.374	19420.6	0.123995	Normal	Normal
NL PLSA 1345	Normal	9.07	53.35	0.1	6.05	0.26	0.63	1540.44	4.98	22.9	16.32	1317.03	165.462	37856.5	2008.29	8.148	85.374	19420.6	0.123995	Normal	Normal
NL PLSA 1346	Normal	9.41	34.06	0.14	3.61	0.22	0.77	835.488	4.98	16.98	16.32	6472.69	165.462	20406	2008.29	8.148	85.374	31622.6	0.238352	Normal	Normal
NL PLSA 1347	Normal	11.77	51.34	0.18	9.85	0.31	0.97	835.488	4.98	9.19	16.32	1699.25	165.462	46780.2	2008.29	8.148	190.43	34208	0.186387	Normal	Normal
NL PLSA 1347	Normal	11.77	51.34	0.18	9.85	0.31	0.97	835.488	4.98	9.19	16.32	1699.25	165.462	46780.2	2008.29	8.148	190.43	34208	0.186387	Normal	Normal
NL PLSA 1348	Normal	7.27	77.15	0.19	6.6	0.27	0.83	1093.52	4.98	9.29	16.32	760.98	165.462	37146.9	2008.29	8.148	118.32	38488.6	0.127892	Normal	Normal
NL PLSA 1349	Normal	13.74	21.29	0.26	10.66	0.2	0.77	908.19	4.98	33.2	16.32	952.78	165.462	23108.3	2008.29	8.148	85.374	29866.2	0.0696087	Normal	Normal
NL PLSA 1350	Normal	11.38	108.86	0.16	9.38	0.34	0.99	2612.85	5.78	10.6	16.32	1440.59	165.462	11865	2008.29	8.148	97.32	41537.4	0.0923662	Normal	Normal
NL PLSA 1351	Normal	6.49	156.5	0.42	9.02	0.42	0.72	3262.18	4.98	6.48	16.32	1789.16	165.462	18950	2008.29	8.148	102.88	33753.3	0.140524	Normal	Normal
NL PLSA 1352	Normal	8.29	35.34	0.17	7.26	0.5	0.85	874.44	4.98	9.86	22.56	445.404	165.462	17054.5	2008.29	8.72	85.37	38610.2	0.057053	Normal	Normal
NL PLSA 1353	Normal	10.87	27.87	0.28	7.13	0.33	1.5	1751.06	4.98	12.41	16.32	2282.9	165.462	11026.9	2008.29	8.148	97.32	40085.1	0.0723633	Normal	Normal
NL PLSA 1354	Normal	13.36	45.06	0.11	4.11	0.26	0.88	835.488	4.98	9.85	16.32	1111.72	165.462	57202.7	2008.29	8.148	85.37	30107.3	0.202292	Normal	Normal
NL PLSA 1354	Normal	13.36	45.06	0.11	4.11	0.26	0.88	835.488	4.98	9.85	16.32	1111.72	165.462	57202.7	2008.29	8.148	85.37	30107.3	0.202292	Normal	Normal
NL PLSA 1355	Normal	7.18	76.82	0.2	6.05	0.26	0.89	2349.46	4.98	10.64	16.32	575.79	165.462	43926.2	2008.29	8.148	85.37	31027.5	0.141389	Normal	Normal
NL PLSA 1356	Normal	15.68	25.6	0.22	9.62	0.51	0.82	835.488	4.98	3.54	16.32	445.404	165.462	33764.7	2008.29	8.148	145.32	47818.6	0.094107	Normal	Normal
NL PLSA 1357	Normal	5.64	26.23	0.14	9.38	0.24	0.74	1081.68	4.98	5.62	16.32	923.07	165.462	22539.8	2008.29	40.16	145.32	29600.2	0.0670034	Normal	Normal
NL PLSA 1358	Normal	14.9	110.42	0.12	3.95	0.23	0.71	3930.57	13.49	10.55	16.32	1161.81	165.462	15379.9	2008.29	8.148	85.374	28218	0.108955	Normal	Normal
NL PLSA 1359	Normal	4.61	43.17	0.16	6.87	0.38	0.75	2135.62	5.32	7.5	16.32	888.15	165.462	18529	2008.29	8.148	108.22	30263.5	0.0630713	Normal	Normal
NL PLSA 1359	Normal	4.61	43.17	0.16	6.87	0.38	0.75	2135.62	5.32	7.5	16.32	888.15	165.462	18529	2008.29	8.148	108.22	30263.5	0.0630713	Normal	Normal
NL PLSA 1360	Normal	21.78	76.39	0.11	5.48	0.29	0.76	1201.53	4.98	11.56	16.32	781.97	165.462	21283.3	2008.29	8.148	85.374	33765.2	0.090273	Normal	Normal
NL PLSA 1361	Normal	18.25	39.13	0.19	4.58	0.19	0.54	835.488	4.98	16.44	16.32	535.62	165.462	35357.6	2008.29	8.148	85.37	36325.9	0.103247	Normal	Normal
NL PLSA 1361	Normal	18.25	39.13	0.19	4.58	0.19	0.54	835.488	4.98	16.44	16.32	535.62	165.462	35357.6	2008.29	8.148	85.37	36325.9	0.103247	Normal	Normal
NL PLSA 1362	Normal	5.64	44	0.13	5.48	0.26	0.66	5162.77	4.98	27.6	16.61	1181.38	165.462	33216.1	2008.29	8.148	97.32	40043	0.107416	Normal	Normal
NL PLSA 1363	Normal	10.78	152.3	0.4	6.32	0.39	0.66	1579.4	4.98	16.99	16.32	1741.1	165.462	43638.6	2008.29	8.148	85.37	42132	0.266323	Normal	Normal
NL PLSA 1364	Normal	6.92	59.6	0.18	7.91	0.35	0.67	1954.63	4.98	8.62	31.74	1139.5	165.462	53635	2008.29	8.148	85.37	36370.5	0.210895	Normal	Normal
NL PLSA 1365	Normal	4.87	59.6	0.15	7.13	0.14	0.6	835.488	5.55	4.44	16.32	824.21	165.462	13260.8	2008.29	8.148	85.374	29563.1	0.0578324	Normal	Normal
NL PLSA 1366	Normal	6.41	72.56	0.16	5.91	0.34	0.65	835.488	4.98	19.38	20.87	1018.08	165.462	45982.8	2008.29	8.148	97.32	25711.5	0.162206	Normal	Normal
NL PLSA 1366	Normal	6.41	72.56	0.16	5.91	0.34	0.65	835.488	4.98	19.38	20.87	1018.08	165.462	45982.8	2008.29	8.148	97.32	25711.5	0.162206	Normal	Normal
NL PLSA 1367	Normal	6.37	60.95	0.14	6.05	0.37	0.67	1906.62	4.98	26.55	17.47	1240.43	165.462	55449.4	2008.29	8.148	97.32	26381.7	0.202095	Normal	Normal
NL PLSA 1367	Normal	6.37	60.95	0.14	6.05	0.37	0.67	1906.62	4.98	26.55	17.47	1240.43	165.462	55449.4	2008.29	8.148	97.32	26381.7	0.202095	Normal	Normal
NL PLSA 1368	Normal	10.35	24.96	0.11	4.74	0.28	1.05	1592.44	4.98	5.56	16.32	560.68	165.462	8467.91	2008.29	8.148	85.374	34316.5	0.0415178	Normal	Normal
NL PLSA 1369	Normal	8.34	14.34	0.12	6.19	0.27	0.92	841.02	4.98	5.14	16.32	2609.71	165.462	27854.4	2008.29	8.148	85.37	28679.6	0.109762	Normal	Normal
NL PLSA 1369	Normal	8.34	14.34	0.12	6.19	0.27	0.92	841.02	4.98	5.14	16.32	2609.71	165.462	27854.4	2008.29	8.148	85.37	28679.6	0.109762	Normal	Normal
NL PLSA 1370	Normal	12.58	42.52	0.08	5.48	0.26	1.04	3604.41	4.98	10.15	16.32	1568.96	165.462	18124.9	2008.29	8.148	91.5	23910.3	0.0756513	Normal	Normal
NL PLSA 1371	Normal	5.64	28.75	0.08	8.65	0.26	1.02	1081.68	4.98	9.66	20.3	1411.68	165.462	15258.2	2008.29	8.148	136.77	32216.3	0.0633797	Normal	Normal
NL PLSA 1372	Normal	8.34	29.5	0.13	6.32	0.24	1.24	835.488	4.98	6.16	16.32	535.62	165.462	12109.4	2008.29	8.148	85.374	36600.8	0.0466936	Normal	Normal
NL PLSA 1373	Normal	16.15	48.85	0.17	10.08	0.34	1.02	2135.62	4.98	22.72	18.03	1498.7	165.462	23565	2008.29	8.148	85.37	26184.1	0.0937937	Normal	Normal
NL PLSA 1374	Normal	5.72	34.49	0.07	5.48	0.16	0.75	835.488	4.98	27.8	16.32	2282.9	165.462	32047.7	2008.29	8.148	97.32	20462.9	0.119249	Normal	Normal
NL PLSA 1375	Normal	4.61	21.23	0.12	4.89	0.19	0.72	835.488	4.98	9.41	16.32	724.43	165.462	40078.9	2008.29	8.148	85.374	24408.9	0.0967042	Normal	Normal
NL PLSA 1375	Normal	4.61	21.23	0.12	4.89	0.19	0.72	835.488	4.98	9.41	16.32	724.43	165.462	40078.9	2008.29	8.148	85.374	24408.9	0.0967042	Normal	Normal
NL PLSA 1376	Normal	14.56	53.06	0.16	10.31	0.29	0.7	835.488	4.98	6.76	16.32	1059.23	165.462	28888.5	2008.29	8.87	118.32	39763.3	0.103865	Normal	Normal
NL PLSA 1377	Normal	17.05	37.57	0.12	6.87	0.28	0.92	835.488	5.78	9.4	16.32	988.07	165.462	34313.3	2008.29	8.148	168.99	45339.1	0.117771	Normal	Normal
NL PLSA 1378	Normal	9.5	18.79	0.16	8.65	0.31	1.44	835.488	4.98	13.21	16.32	636.74	165.462	11596	2008.29	8.148	145.32	31471.5	0.0447145	Normal	Normal
NL PLSA 1379	Normal	11.73	42.35	0.19	8.9	0.26	0.73	835.488	4.98	18.3	16.32	445.404	165.462	43028.2	2008.29	8.148	153.51	45700.7	0.126708	Normal	Normal
NL PLSA 1380	Normal	7.61	44.12	0.09	7.39	0.22	0.73	2687.28	4.98	4.25	16.32	1251.73	165.462	10957.7	2008.29	8.148	85.374	32675.3	0.0570148	Normal	Normal
NL PLSA 1381	Normal	7.48	14.13	0.12	8.41	0.3	1.02	835.488	4.98	9.2	16.32	1735.11	165.462	13196.7	2008.29	8.148	118.32	24850	0.0574581	Normal	Normal
NL PLSA 1397	Normal	8.72	114.13	0.09	10.77	0.29	0.89	835.488	4.98	10.12	16.32	445.404	165.462	26009	2008.29	8.148	97.32	31088.2	0.102085	Normal	Normal
NL PLSA 1398	Normal	12.58	73.33	0.14	10.08	0.39	0.73	1165.24	4.98	16.4	16.32	1816.3	165.462	39295.6	2008.29	8.148	91.5	22456.7	0.164661	Normal	Normal
NL PLSA 1399	Normal	8.77	29.5	0.24	6.05	0.31	0.79	835.488	4.98	12.36	16.32	969.04	165.462	10064.3	2008.29	8.148	91.5	28483.9	0.0476564	Normal	Normal
NL PLSA 1400	Normal	14.47	36.49	0.16	7.13	0.34	0.8	2093.49	4.98	5.61	16.32	3256.08	165.462	11954.1	2008.29	8.148	85.374	31365.6	0.0974071	Normal	Normal
NL PLSA 1425	Normal	9.07	18.86	0.15	6.6	0.26	0.8	1886.13	4.98	11.54	16.32	1229.14	165.462	35640.9	2008.29	8.148	97.32	19527.3	0.0971335	Normal	Normal
NL PLSA 1427	Normal	14.3	7.07	0.19	5.91	0.19	0.7	4179.94	4.98	22.75	16.32	1246.07	165.462	9823.24	2008.29	8.148	123.13	48970.7	0.0520871	Normal	Normal
NL PLSA 1429	Normal	2.43	32.47	0.16	5.91	0.39	0.81	835.49	4.98	8.62	16.32	1001.7	165.462	43728.5	2008.29	8.148	85.374	35270.5	0.123763	Normal	Normal
NL PLSA 1431	Normal	8.85	24.84	0.16	7.13	0.32	0.83	1717.69	9.56	13.11	16.32	1302.78	165.462	17309.1	2008.29	8.148	85.374	30032.1	0.0692646	Normal	Normal
NL PLSA 1432	Normal	5.72	10.75	0.11	8.65	0.25	0.9	1865.71	4.98	11.66	16.32	456.41	165.462	9382.1	2008.29	8.148	108.22	34510.2	0.0373427	Normal	Normal
NL PLSA 1434	Normal	14.73	45.23	0.1	2.54	0.28	0.71	835.488	4.98	10.32	16.32	1153.44	165.462	59103.8	2008.29	8.148	85.374	21981.3	0.209845	Normal	Normal
NL PLSA 1435	Normal	10.1	48.91	0.19	6.87	0.37	0.7	1129.23	4.98	8.09	16.32	818.91	165.462	11483.1	2132.31	8.148	118.32	35494.2	0.0580289	Normal	Normal
NL PLSA 1436	Normal	5.72	22.4	0.14	15.22	0.38	0.86	1105.39	9.32	3.74	16.32	1175.79	165.462	6490.55	2008.29	8.148	252.14	15782.2	0.0457949	Normal	Normal
NL PLSA 1438	Normal	14.47	7.82	0.15	5.33	0.27	0.91	835.488	4.98	31.21	16.32	1040	165.462	13790.8	2008.29	8.148	85.374	21798.9	0.0492913	Normal	Normal
NL PLSA 1439	Normal	9.8	38.77	0.17	4.89	0.28	0.72	1858.91	4.98	30.39	16.32	1504.53	165.462	11049.9	2008.29	8.148	85.374	31321.1	0.0600232	Normal	Normal
NL PLSA 1440	Normal	9.41	31.79	0.09	3.95	0.19	0.66	1592.44	4.98	2.08	16.32	1472.5	165.462	27711.5	2008.29	8.148	85.37	14359.1	0.0860667	Normal	Normal
NL PLSA 1441	Normal	6.07	13.16	0.08	6.05	0.16	0.6	835.488	4.98	5.59	16.32	734.85	165.462	22686.7	2008.29	8.148	85.374	19809.8	0.0562598	Normal	Normal
NL PLSA 1442	Normal	6.15	4.4	0.12	5.48	0.17	0.6	835.488	4.98	5.83	16.32	750.51	165.462	10016.3	2008.29	8.148	91.5	26858.7	0.0384147	Normal	Normal
NL PLSA 1703	Normal	5.95	72.96	0.67	13.42	0.62	1.21	5305.31	6.66	9.23	18.42	982.59	165.036	174302	1994.88	7.56	185.29	82281.3	0.930629
NL PLSA 1705	Normal	10.73	66.57	0.51	28.86	0.52	1.22	1200.48	5.25	31.65	16.398	675.33	165.036	36761.3	1994.87	7.56	176.07	91565.4	0.150601
NL PLSA 1706	Normal	6.51	48.81	0.13	50.43	0.32	1.4	1121.29	4.998	10.93	16.398	545.35	165.036	34566.5	1994.87	7.56	102.9	70935.2	0.111014
NL PLSA 1707	Normal	6.29	41.67	0.25	52.48	0.33	1.22	789.042	4.998	6.81	16.398	467.778	165.036	31453.7	1994.87	7.56	155.91	60502.1	0.0934608
NL PLSA 1711	Normal	9.1	35.51	0.2	49.14	0.36	1.42	789.042	6.02	3.12	16.398	600.72	165.036	16206.6	1994.87	7.56	83.33	78116	0.0671862
NL PLSA 1712	Normal	14.12	161.18	0.39	49.21	0.65	1.48	789.042	4.998	8.91	16.398	1128.02	165.036	27675	1994.87	7.56	118.75	90516.6	0.201961
NL PLSA 1713	Normal	5.74	24.48	0.1	89.18	0.25	1.73	1843.17	4.998	19.08	16.398	467.778	165.036	14540.8	1994.87	7.56	118.75	102091	0.0621954
NL PLSA 1714	Normal	6.96	31.95	0.34	23.67	0.31	0.55	946.05	4.998	5.21	16.398	1208.54	165.036	40082.5	1994.87	7.56	83.33	76969.9	0.142189
NL PLSA 1715	Normal	43.78	81.09	0.33	16.89	0.36	0.84	789.042	4.998	13.41	22.76	878.62	165.036	48750	2589.23	250.23	144.71	73563.8	0.347573
NL PLSA 1716	Normal	2.89	114.58	0.19	63.33	0.29	1.3	789.042	4.998	8.29	16.398	1378.95	165.036	34155	1994.87	7.56	83.33	70733	0.17463
NL PLSA 1717	Normal	4.32	59.84	0.18	27.87	0.33	1.13	1439.48	4.998	22.64	16.398	824.02	165.036	36807.1	1994.87	7.56	102.9	70556.6	0.130315
NL PLSA 1718	Normal	5.52	95.82	0.23	32.68	0.24	0.93	789.042	4.998	4.82	16.398	478.36	165.036	35138.1	1994.87	7.56	185.29	62274.2	0.135199
NL PLSA 1719	Normal	8.53	52.89	0.32	38.27	0.49	1.09	789.042	4.998	10.75	16.398	467.778	165.036	21969.3	1994.87	7.56	102.9	67638.3	0.0783311
NL PLSA 1722	Normal	6.96	33.61	0.17	60.18	0.3	1.27	789.042	4.998	9.22	16.398	467.778	165.036	26838.8	1994.87	7.56	118.75	77788.4	0.08447
NL PLSA 1723	Normal	8.69	63.41	0.32	15.08	0.41	0.91	2043.16	5	12.83	16.398	814.43	165.036	17351.9	1994.87	7.56	83.33	89330.5	0.0859538
NL PLSA 1725	Normal	7.72	286.41	8.56	15.08	0.58	0.89	171256	4.998	10.72	16.398	467.778	165.036	16808.7	1994.87	7.56	102.9	46182.1	0.186882
NL PLSA 1728	Normal	11.76	152.64	0.56	21.71	0.82	1.04	2985.13	4.998	16.27	25.48	2817.62	165.036	225917	1994.87	7.56	83.33	95444.2	0.994546
NL PLSA 1730	Normal	26.48	88.4	0.2	18.41	0.33	0.93	789.042	4.998	3.62	16.398	551.48	165.036	30811.2	1994.87	7.56	118.75	61895.7	0.136549
NL PLSA 1733	Normal	7.39	28.53	0.15	35.44	0.31	1.34	789.042	8.62	6.24	16.398	484.42	165.036	15355.4	1994.87	7.56	155.91	68118.4	0.0623794
NL PLSA 1734	Normal	11.64	50.76	0.2	111.92	0.34	3.36	789.042	4.998	24.11	21.2	467.778	165.036	32003.8	1994.87	180.87	210.52	114828	0.143725
NL PLSA 1736	Normal	3.5	134.46	0.23	23.58	0.3	0.8	3263.06	5.25	7.74	16.398	1098.04	165.036	35801	1994.87	12.74	194.06	86839.8	0.204492
NL PLSA 1737	Normal	5.95	18.25	0.38	57.7	0.39	1.65	3282.36	4.998	5.82	16.398	1114.68	165.036	12148.6	1994.87	9.3	132.45	112389	0.0694262
NL PLSA 1738	Normal	15.34	11.33	0.3	29.22	0.25	0.56	789.042	4.998	7.22	18.82	551.48	165.036	17145.7	1994.87	7.56	83.33	97066.9	0.0683697
NL PLSA 1739	Normal	5.95	16.81	0.18	60.84	0.26	1.31	858.76	4.998	12.84	16.398	490.49	165.036	23263.4	1994.87	7.56	83.328	67221.4	0.0664523
NL PLSA 1741	Normal	7.8	102.44	0.27	22.11	0.32	1.05	806.46	4.998	6.71	16.398	619.29	165.036	31178.4	1994.87	7.56	83.33	65377.2	0.130705
NL PLSA 1742	Normal	7.1	51.91	0.19	40.94	0.45	1.28	884.93	4.998	9.24	16.398	1358.31	165.036	9503.31	1994.87	52.54	194.06	65549.8	0.0694177
NL PLSA 1743	Normal	12.45	19.19	0.38	53.11	0.35	1.16	789.042	4.998	8.18	16.398	467.778	165.036	18472.9	1994.87	7.56	102.9	63647.8	0.060744
NL PLSA 1744	Normal	8.5	98.4	0.4	33.02	0.38	0.98	789.042	4.998	3.42	16.398	1698.13	165.036	35366.7	1994.87	7.56	102.9	56362.1	0.178187
NL PLSA 1747	Normal	10.04	130.21	0.18	31.66	0.39	1.13	1626.99	4.998	12.67	16.398	644.14	165.036	20339.2	1994.88	137.21	176.07	67998	0.123858
NL PLSA 1748	Normal	2.89	1.5	0.25	100.89	0.37	2.07	789.042	4.998	5.64	16.398	631.7	165.036	16469.3	1994.87	7.56	132.45	101479	0.0596323
NL PLSA 1749	Normal	6.16	20.06	0.15	44.29	0.24	1.43	789.042	4.998	14.8	16.398	681.59	165.036	24236.4	1994.87	7.56	102.9	73762.8	0.0752955
NL PLSA 1750	Normal	5.76	109.75	0.21	38.58	0.54	1.09	1332.98	4.998	13.69	16.398	533.12	165.036	27651.8	1994.87	7.56	166.31	78058.9	0.126909
NL PLSA 1751	Normal	7.02	18.81	0.19	50.29	0.3	1.25	789.042	4.998	6.22	16.398	467.778	165.036	17480.5	1994.87	7.56	118.75	88618.9	0.062828
NL PLSA 1754	Normal	16.48	35.74	0.15	25.2	0.26	0.82	789.042	5.76	12.5	16.398	467.778	165.036	11364.1	1994.87	7.56	102.9	51342.9	0.0535665
NL PLSA 1755	Normal	6.27	50.25	0.4	43.61	0.42	1.14	911.11	4.998	5.51	16.398	650.36	165.036	17634.3	1994.87	7.56	155.91	85140.1	0.0763468
NL PLSA 1758	Normal	11.2	260.16	3.94	26.32	0.35	1.05	3563.93	12.63	11.02	16.398	467.778	165.036	21896.9	1994.87	7.56	132.45	51079.5	0.227245
NL PLSA 1759	Normal	19.88	87.9	0.36	51.77	0.29	1.34	789.042	4.998	21.22	16.398	613.1	165.036	27675	1994.87	7.56	83.33	78030.4	0.127794
NL PLSA 1760	Normal	12.06	56.71	0.21	32	0.26	0.84	789.042	4.998	4.72	16.398	467.778	165.036	17991.6	1994.87	7.56	155.91	54521.2	0.0702271
NL PLSA 1761	Normal	5.21	141.49	0.16	23.09	0.36	0.72	789.042	4.998	10	16.398	709.83	165.036	24331	1994.87	7.56	83.33	64522.7	0.130333
NL PLSA 1763	Normal	15.17	74.64	0.11	25.2	0.37	1.29	1430.59	4.998	12.05	16.398	467.778	165.036	25531	1994.87	7.56	218.3	64387.2	0.10268
NL PLSA 1764	Normal	2.14	138.33	0.09	17.33	0.26	0.76	789.042	4.998	12.12	16.398	687.86	165.036	31339	1994.87	7.56	83.33	64005.1	0.150116
NL PLSA 1765	Normal	7.02	56.83	0.2	43.84	0.27	1.38	789.042	4.998	5.16	16.398	989.14	165.036	30765.3	1994.87	7.56	102.9	70720.4	0.115837
NL PLSA 1766	Normal	6.8	33.32	0.21	18.19	0.54	0.84	789.042	4.998	11.22	19.61	644.14	165.036	19722.6	1994.87	7.97	194.06	50930.9	0.0666316
NL PLSA 1769	Normal	4.11	16.69	0.21	19.04	0.26	0.97	789.042	4.998	16.34	16.398	472.31	165.036	8529.36	1994.87	7.56	102.9	50366.7	0.0395417
NL PLSA 1770	Normal	15.76	29.19	0.86	58.98	0.4	1.45	789.042	4.998	4.64	16.398	827.22	165.036	10741.9	1994.87	7.56	83.33	123763	0.0736066
NL PLSA 1771	Normal	5.79	38.87	0.2	47.11	0.44	1.2	789.042	4.998	3.29	16.398	490.49	165.036	17762.1	2654.31	7.56	194.06	82802.8	0.0885393
NL PLSA 1774	Normal	5.55	66.34	0.27	25.39	0.42	0.97	806.46	4.998	11.33	16.398	2605.46	165.036	44438.8	1994.87	7.56	102.9	58634.3	0.232493
NL PLSA 1775	Normal	4.71	58.14	0.12	47.4	0.37	1.16	789.042	4.998	5.73	16.398	606.91	165.036	30075.8	1994.87	12.74	118.75	86154.6	0.109745
NL PLSA 1776	Normal	4.76	87.73	0.17	29.04	0.49	1.17	789.042	4.998	11.21	16.398	722.42	165.036	11486.5	1994.87	7.56	83.328	65480.7	0.0704179
LCR 679 PLS1	Normal	8.56	85.37	0.23	36.47	0.29	1.09	882.456	4.752	18.4	16.482	523.16	164.67	18043.8	1942.47	9.43	163.47	82954.9	0.0878625
LCR 727 PLS1	Normal	13.82	107.06	0.41	18.81	0.29	0.57	1978.16	4.752	22.1	16.482	1387.76	164.67	12989	1942.47	8.052	113.68	31352.2	0.0873349
LCR 731 PLS1	Normal	6.44	41.84	0.12	19.04	0.29	0.66	1934.43	4.752	6.5	16.482	435.702	164.67	22921.6	1942.47	8.21	98.61	35002.4	0.0631404
NL PLSA 1166	Normal	8.49	36.48	0.16	8.63	0.29	0.54	882.456	4.752	11.67	16.482	582	164.67	16244.1	1942.47	8.052	98.61	57548.1	0.0587519	Normal	Normal
NL PLSA 1167	Normal	6.25	82.47	0.1	8.73	0.29	0.46	2198.77	4.752	10.11	16.87	906.85	164.67	24497.7	1942.47	8.052	152.14	42802.6	0.0948994	Normal	Normal
NL PLSA 1168	Normal	4.18	55.31	0.11	6.38	0.29	0.35	2740.52	4.752	17.83	16.482	1180.1	164.67	19866.6	1942.47	8.052	127.42	44571.2	0.0765655	Normal	Normal
NL PLSA 1169	Normal	7.95	35.19	0.1	9.65	0.29	0.35	1696.38	6.29	13.43	16.482	549.17	164.67	15217.4	1942.47	8.052	140.17	54058.1	0.0574651	Normal	Normal
NL PLSA 1170	Normal	6.7	153.65	0.33	11.96	0.29	0.58	911.97	4.752	11.28	16.87	2079.94	164.67	39206.5	1942.47	8.052	194.57	49140	0.256946	Normal	Normal
NL PLSA 1171	Normal	2.68	97.66	0.27	11.61	0.37	0.75	882.456	4.752	20.38	16.87	786.21	164.67	17219.3	1942.47	8.052	152.14	52785.9	0.0819168	Normal	Normal
NL PLSA 1172	Normal	2.12	6.62	0.26	10.56	0.29	1.05	882.456	6.64	8.61	16.482	1233.31	164.67	28940.1	1942.47	8.052	127.42	65551.3	0.087936	Normal	Normal
NL PLSA 1173	Normal	22.17	65.29	0.1	10.2	0.3	0.82	882.456	4.752	4.24	16.482	878.16	164.67	10355.2	1942.47	8.052	127.42	53845.7	0.0683753	Normal	Normal
NL PLSA 1174	Normal	8.56	108.16	0.24	7.38	0.29	0.57	882.456	4.752	14.19	16.482	1180.1	164.67	32060.9	1942.47	12.83	152.14	50420.3	0.147258	Normal	Normal
NL PLSA 1175	Normal	8.69	28.49	0.26	6.38	0.29	0.43	882.456	4.752	10.18	16.482	1747.45	164.67	37665.2	1942.47	8.82	127.42	79108.6	0.149522	Normal	Normal
NL PLSA 1176	Normal	8.27	86.11	0.19	9.65	0.29	0.59	882.456	4.752	5.87	16.482	1521.74	164.67	47389.3	1942.47	8.052	140.17	72870.5	0.228413	Normal	Normal
NL PLSA 1178	Normal	6.66	42.49	0.18	8.82	0.29	0.49	882.456	4.752	11.8	16.482	1649.97	164.67	34050.3	1942.47	8.82	140.17	60633.3	0.130293	Normal	Normal
NL PLSA 1180	Normal	9.78	59.78	0.1	10.56	0.29	0.72	882.456	4.752	6.71	16.482	1290.81	164.67	19162.7	1942.47	8.052	174.27	82679.7	0.0973653	Normal	Normal
NL PLSA 1181	Normal	10.07	109.52	0.1	11.61	0.29	0.45	882.456	4.752	4.72	16.482	5319.12	164.67	50004.1	1942.47	8.052	86.088	42419.3	0.467705	Normal	Normal
NL PLSA 1182	Normal	6.12	129.89	0.15	9.65	0.29	0.95	882.456	4.752	16.92	16.482	993.94	164.67	36726.3	1942.47	41.21	140.17	53137.2	0.17611	Normal	Normal
NL PLS 965	Normal	8.32	41.52	0.11	1.91	0.31	0.71	1329.61	4.818	18.89	16.29	3641.94	164.172	25257.3	1876.76	8.22	88.71	17791.9	0.134537	Normal	Normal
NL PLS 965	Normal	8.32	41.52	0.11	1.91	0.31	0.71	1329.61	4.818	18.89	16.29	3641.94	164.172	25257.3	1876.76	8.22	88.71	17791.9	0.134537	Normal	Normal
NL PLS 965	Normal	8.32	41.52	0.11	1.91	0.31	0.71	1329.61	4.818	18.89	16.29	3641.94	164.172	25257.3	1876.76	8.22	88.71	17791.9	0.134537	Normal	Normal
LCR 682 PLS1	Normal	8.45	39.4	0.64	23.31	0.59	1.07	2243.27	4.848	29.3	16.494	1027.31	164.01	36326.6	1946.2	8.178	111.64	75578.3	0.126291
LCR 687 PLS1	Normal	9.46	120.72	0.55	35.73	0.86	1.34	895.128	4.848	9	20.27	1578.71	164.01	64373.3	1946.2	8.178	100.38	68670.5	0.381715
LCR 693 PLS1	Normal	15.5	68.08	1.12	51	0.69	1.36	2960.28	5.56	25.5	16.494	735.34	164.01	41653.4	1946.2	8.178	100.38	68507.5	0.161073
LCR 730 PLS1	Normal	9.21	70.28	0.84	24.28	0.86	1.11	895.128	4.848	4.9	16.494	459.678	164.01	25949.9	1946.2	8.178	84.888	83216.9	0.0992856
LCR 776 PLS1	Normal	8.55	7.46	0.72	51.77	0.69	1.23	895.128	4.848	18.57	16.494	1933.93	164.01	31261.7	1946.2	8.178	88.14	75046	0.116375
LCR 782 PLS1	Normal	6.93	31.19	0.59	58.27	0.82	1.26	895.128	4.848	10.95	47.66	1083.22	164.01	56076.2	1946.2	8.178	150.55	64020	0.231846
NL PLSA 1540	Normal	16.47	59.61	0.35	27.66	0.48	1.95	1928.4	4.98	9.4	16.32	504.11	163.98	46043.9	2035.44	8.28	94.3	43948.3	0.153987
NL PLSA 1543	Normal	18.19	106.57	0.51	9.21	0.55	1.42	1417.02	5.22	23.55	19.67	1143.28	163.98	39532.6	2035.44	8.28	94.3	24651.9	0.178805
NL PLSA 1548	Normal	10.08	46.37	0.47	10.98	0.47	1.44	3702.41	4.98	9.89	16.32	763.94	163.98	37145.8	2035.44	8.28	189.11	45019.2	0.118276
NL PLSA 1553	Normal	12.83	97.41	0.42	9.93	0.63	1.5	1819.84	5.22	16.66	16.32	464.1	163.98	45160.2	2035.44	8.28	94.32	39708	0.170305
NL PLSA 1554	Normal	9.17	30.31	0.56	12.64	0.84	1.5	3716.7	4.98	15.33	16.32	685.41	163.98	48565.1	2035.44	8.28	94.32	45748.5	0.142981
NL PLSA 1564	Normal	9.13	49.5	0.6	15.98	0.52	1.37	886.2	4.98	11.4	20.49	1496.17	163.98	23676.4	2035.44	8.28	94.32	39021.8	0.0961146
NL PLSA 1567	Normal	11.1	86.79	0.27	13.27	0.58	1.5	886.2	4.98	5.58	16.32	464.1	163.98	33073.8	2035.44	8.28	134.68	35887.2	0.11487
NL PLSA 1568	Normal	11.25	39.57	0.46	12.32	0.68	1.61	2339.33	7.17	18.08	45.88	1620.89	163.98	38060	13498.6	48.25	116.54	40923	0.956996
NL PLSA 1572	Normal	9.85	73.83	0.56	14.5	0.73	1.27	886.2	6.93	7.94	16.32	1090.26	163.98	19522.9	2035.44	8.28	94.32	35909	0.0879358
NL PLSA 1574	Normal	16.66	71.29	1.3	10.98	0.77	1.43	886.2	4.98	6.76	37.68	713.03	163.98	75694.1	2035.44	8.28	94.32	64483.8	0.39403
NL PLSA 1575	Normal	11.06	16.05	0.31	8.64	0.49	1.48	886.2	7.41	42.12	26	3906.71	163.98	40775.6	2035.44	8.28	94.32	42688.4	0.245313
NL PLSA 1578	Normal	5.71	57.31	0.42	15.69	0.5	1.71	6338.55	4.98	24.89	16.32	1466.4	163.98	40897.1	2035.44	8.28	94.32	58781.1	0.161807
NL PLSA 1590	Normal	4.89	55.44	0.3	9.21	0.52	1.41	4961.28	4.98	18.68	16.32	464.1	163.98	52679.9	2035.44	8.28	94.3	47295.2	0.165492
NL PLSA 1600	Normal	12.34	27.67	0.52	14.2	0.88	1.33	886.2	4.98	31.11	19.67	3801.32	163.98	24563.5	2035.44	8.28	280.31	59282.8	0.173929
NL PLSA 1603	Normal	7.18	38.49	0.44	16.83	0.64	1.64	2297.98	6.2	31.69	16.32	1148.11	163.98	39434.8	2035.44	8.28	94.3	50535.9	0.133164
NL PLSA 1604	Normal	17.74	26.38	0.27	8.45	0.55	1.56	3205.14	4.98	61.79	16.32	5460.88	163.98	23964.1	2035.44	9.27	94.3	51471.6	0.232573
NL PLSA 1605	Normal	11.21	9.29	0.65	10.64	0.37	1.35	2160.55	4.98	8.19	25.23	1167.46	163.98	32484.8	2035.44	8.28	94.32	18009.9	0.089661
NL PLSA 1606	Normal	4.93	29.7	0.68	17.67	0.52	1.89	886.2	6.2	20.96	16.32	1148.11	163.98	38675	2035.44	8.28	134.68	17876.9	0.108995
NL PLSA 1608	Normal	14.3	25.61	0.31	10.64	0.58	1.5	3176.89	4.98	6.69	16.32	843.26	163.98	44753.5	2035.44	8.28	94.3	36268.7	0.131312
NL PLSA 1223	Normal	5.06	5.01	0.12	6.69	0.22	0.71	802.884	4.98	5.04	16.47	1028.88	163.752	35755.2	1973.6	8.22	84.68	42501.6	0.0904421	Normal	Normal
NL PLSA 1224	Normal	11.8	204.89	0.25	8.5	0.29	0.65	802.884	4.98	27.53	16.47	811.69	163.752	29030.2	1973.6	8.22	150.94	44985.5	0.195934	Normal	Normal
NL PLSA 1225	Normal	8.17	4.33	0.11	12.98	0.23	0.63	802.884	6.84	7.9	16.47	587.67	163.752	24825.6	2124.39	8.22	218.53	27628	0.0646058	Normal	Normal
NL PLSA 1238	Normal	6.42	23.32	0.13	6.09	0.25	0.71	6559.32	4.98	25.35	17.59	1303.1	163.752	64645.4	1973.6	8.22	98.45	32900	0.22011	Normal	Normal
NL PLSA 1239	Normal	12.14	25.66	0.13	6.19	0.18	0.65	802.884	4.98	19.86	16.47	1222.02	163.752	36139.9	1973.6	8.22	110.68	35318	0.109293	Normal	Normal
NL PLSA 1240	Normal	3.02	40.22	0.16	8.59	0.35	0.83	1617.53	4.98	15.87	16.47	448.872	163.752	35216.1	1973.6	51.97	110.68	34193.7	0.0896542	Normal	Normal
NL PLSA 1241	Normal	5.17	8.77	0.16	4.37	0.17	0.69	802.884	4.98	43.72	16.47	1569.5	163.752	33800	1973.6	8.22	84.678	36286.1	0.0970159
NL PLSA 1243	Normal	11.51	44.22	0.13	5.15	0.19	0.58	802.884	4.98	9.94	16.47	541.67	163.752	18456.2	1973.6	8.22	167.92	33381	0.0614267	Normal	Normal
NL PLSA 1244	Normal	9.45	32.37	0.25	5.88	0.38	0.95	802.884	4.98	13.24	16.47	448.872	163.752	24087.1	1973.6	8.22	84.678	51557.5	0.0693253	Normal	Normal
NL PLSA 1245	Normal	4.29	13.61	0.21	6.29	0.35	0.73	802.884	4.98	5.81	16.47	825.19	163.752	17768.7	1973.6	8.22	84.68	57722.2	0.0567935	Normal	Normal
NL PLSA 1246	Normal	13.27	20.92	0.12	7.85	0.19	0.64	802.884	6.84	10.15	16.47	670.74	163.752	26045.1	2349.4	8.22	198.16	37926.1	0.0873628	Normal	Normal
NL PLSA 1247	Normal	25.43	14.21	0.4	4.59	0.3	0.76	802.884	6.04	22.8	16.47	1037.28	163.752	126901	1973.6	11.53	84.68	52079	0.690649	Normal	Normal
NL PLSA 1247	Normal	25.43	14.21	0.4	4.59	0.3	0.76	802.884	6.04	22.8	16.47	1037.28	163.752	126901	1973.6	11.53	84.68	52079	0.690649	Normal	Normal
NL PLSA 1248	Normal	6.76	11.6	0.17	6.09	0.23	0.83	802.884	4.98	5.83	16.47	750.03	163.752	31415.2	1973.6	8.22	84.678	50967.7	0.0810348	Normal	Normal
NL PLSA 1248	Normal	6.76	11.6	0.17	6.09	0.23	0.83	802.884	4.98	5.83	16.47	750.03	163.752	31415.2	1973.6	8.22	84.678	50967.7	0.0810348	Normal	Normal
NL PLSA 1295	Normal	2.49	77.75	0.16	12.34	0.49	0.59	802.884	4.98	6.91	16.47	808.99	163.752	13635.1	1973.6	8.22	150.94	21431.3	0.0595429	Normal	Normal
NL PLSA 1295	Normal	2.49	77.75	0.16	12.34	0.49	0.59	802.884	4.98	6.91	16.47	808.99	163.752	13635.1	1973.6	8.22	150.94	21431.3	0.0595429	Normal	Normal
NL PLSA 1295	Normal	2.49	77.75	0.16	12.34	0.49	0.59	802.884	4.98	6.91	16.47	808.99	163.752	13635.1	1973.6	8.22	150.94	21431.3	0.0595429	Normal	Normal
NL PLSA 1296	Normal	8.62	27.5	0.21	8.77	0.3	0.64	802.884	4.98	3.52	16.47	448.872	163.752	40887.1	1973.6	8.22	104.72	45635.5	0.105844	Normal	Normal
NL PLSA 1296	Normal	8.62	27.5	0.21	8.77	0.3	0.64	802.884	4.98	3.52	16.47	448.872	163.752	40887.1	1973.6	8.22	104.72	45635.5	0.105844	Normal	Normal
NL PLSA 1296	Normal	8.62	27.5	0.21	8.77	0.3	0.64	802.884	4.98	3.52	16.47	448.872	163.752	40887.1	1973.6	8.22	104.72	45635.5	0.105844	Normal	Normal
NL PLSA 1297	Normal	4.06	40.75	0.09	6.29	0.17	0.59	802.884	4.98	4.33	16.47	448.872	163.752	26475.7	1973.6	8.22	84.678	32731.5	0.0685048	Normal	Normal
NL PLSA 1297	Normal	4.06	40.75	0.09	6.29	0.17	0.59	802.884	4.98	4.33	16.47	448.872	163.752	26475.7	1973.6	8.22	84.678	32731.5	0.0685048	Normal	Normal
NL PLSA 1297	Normal	4.06	40.75	0.09	6.29	0.17	0.59	802.884	4.98	4.33	16.47	448.872	163.752	26475.7	1973.6	8.22	84.678	32731.5	0.0685048	Normal	Normal
NL PLSA 1297	Normal	4.06	40.75	0.09	6.29	0.17	0.59	802.884	4.98	4.33	16.47	448.872	163.752	26475.7	1973.6	8.22	84.678	32731.5	0.0685048	Normal	Normal
NL PLSA 1297	Normal	4.06	40.75	0.09	6.29	0.17	0.59	802.884	4.98	4.33	16.47	448.872	163.752	26475.7	1973.6	8.22	84.678	32731.5	0.0685048	Normal	Normal
NL PLSA 1298	Normal	3.4	39.03	0.16	9.83	0.26	0.68	802.884	4.98	7.53	16.47	448.872	163.752	21042.1	1973.6	8.22	141.81	41345.5	0.0606256	Normal	Normal
NL PLSA 1298	Normal	3.4	39.03	0.16	9.83	0.26	0.68	802.884	4.98	7.53	16.47	448.872	163.752	21042.1	1973.6	8.22	141.81	41345.5	0.0606256	Normal	Normal
NL PLSA 1298	Normal	3.4	39.03	0.16	9.83	0.26	0.68	802.884	4.98	7.53	16.47	448.872	163.752	21042.1	1973.6	8.22	141.81	41345.5	0.0606256	Normal	Normal
NL PLSA 1298	Normal	3.4	39.03	0.16	9.83	0.26	0.68	802.884	4.98	7.53	16.47	448.872	163.752	21042.1	1973.6	8.22	141.81	41345.5	0.0606256	Normal	Normal
NL PLSA 1298	Normal	3.4	39.03	0.16	9.83	0.26	0.68	802.884	4.98	7.53	16.47	448.872	163.752	21042.1	1973.6	8.22	141.81	41345.5	0.0606256	Normal	Normal
NL PLSA 1298	Normal	3.4	39.03	0.16	9.83	0.26	0.68	802.884	4.98	7.53	16.47	448.872	163.752	21042.1	1973.6	8.22	141.81	41345.5	0.0606256	Normal	Normal
NL PLSA 1299	Normal	4.7	15.8	0.09	7.66	0.28	0.61	802.884	5.77	9.13	16.47	950.98	163.752	22480.8	1973.6	8.22	159.62	29727.2	0.0626229	Normal	Normal
NL PLSA 1300	Normal	3.44	33.67	0.07	8.59	0.23	0.58	802.884	10.07	12.1	23.67	782.11	163.752	19223	1973.6	8.22	183.56	25180.4	0.0668797	Normal	Normal
NL PLSA 1300	Normal	3.44	33.67	0.07	8.59	0.23	0.58	802.884	10.07	12.1	23.67	782.11	163.752	19223	1973.6	8.22	183.56	25180.4	0.0668797	Normal	Normal
NL PLSA 1300	Normal	3.44	33.67	0.07	8.59	0.23	0.58	802.884	10.07	12.1	23.67	782.11	163.752	19223	1973.6	8.22	183.56	25180.4	0.0668797	Normal	Normal
NL PLSA 1301	Normal	3.71	32.18	0.1	6.89	0.23	0.6	802.884	4.98	15.1	16.47	448.872	163.752	16021.6	1973.6	8.22	110.68	24910.2	0.046938	Normal	Normal
NL PLSA 1301	Normal	3.71	32.18	0.1	6.89	0.23	0.6	802.884	4.98	15.1	16.47	448.872	163.752	16021.6	1973.6	8.22	110.68	24910.2	0.046938	Normal	Normal
NL PLSA 1301	Normal	3.71	32.18	0.1	6.89	0.23	0.6	802.884	4.98	15.1	16.47	448.872	163.752	16021.6	1973.6	8.22	110.68	24910.2	0.046938	Normal	Normal
NL PLSA 1302	Normal	5.46	34.34	0.08	9.66	0.32	0.67	3161.55	4.98	5.83	16.47	665.5	163.752	13568.2	1973.6	8.22	167.92	26418.8	0.0482654	Normal	Normal
NL PLSA 1302	Normal	5.46	34.34	0.08	9.66	0.32	0.67	3161.55	4.98	5.83	16.47	665.5	163.752	13568.2	1973.6	8.22	167.92	26418.8	0.0482654	Normal	Normal
NL PLSA 1302	Normal	5.46	34.34	0.08	9.66	0.32	0.67	3161.55	4.98	5.83	16.47	665.5	163.752	13568.2	1973.6	8.22	167.92	26418.8	0.0482654	Normal	Normal
NL PLSA 1303	Normal	7.5	44.41	0.12	6.39	0.23	0.68	925.88	4.98	19.36	16.47	739.38	163.752	48288.5	1973.6	8.22	98.45	34742.2	0.142224	Normal	Normal
NL PLSA 1304	Normal	10.12	21.76	0.1	9.57	0.31	0.69	802.884	4.98	23.27	16.47	448.872	163.752	37700.8	1973.6	8.22	183.56	40660.9	0.0950075	Normal	Normal
NL PLSA 1304	Normal	10.12	21.76	0.1	9.57	0.31	0.69	802.884	4.98	23.27	16.47	448.872	163.752	37700.8	1973.6	8.22	183.56	40660.9	0.0950075	Normal	Normal
NL PLSA 1304	Normal	10.12	21.76	0.1	9.57	0.31	0.69	802.884	4.98	23.27	16.47	448.872	163.752	37700.8	1973.6	8.22	183.56	40660.9	0.0950075	Normal	Normal
NL PLSA 1305	Normal	2.86	122.49	0.09	7.08	0.26	0.62	802.884	4.98	20.48	32.36	1721.15	163.752	40021.6	1973.6	8.22	98.45	45496.5	0.222146	Normal	Normal
NL PLSA 1305	Normal	2.86	122.49	0.09	7.08	0.26	0.62	802.884	4.98	20.48	32.36	1721.15	163.752	40021.6	1973.6	8.22	98.45	45496.5	0.222146	Normal	Normal
NL PLSA 1305	Normal	2.86	122.49	0.09	7.08	0.26	0.62	802.884	4.98	20.48	32.36	1721.15	163.752	40021.6	1973.6	8.22	98.45	45496.5	0.222146	Normal	Normal
NL PLSA 1306	Normal	9.05	46.12	0.08	6.99	0.23	0.6	802.884	6.3	6.11	16.47	647.22	163.752	35421.5	1973.6	8.22	132.15	33856.8	0.103175	Normal	Normal
NL PLSA 1306	Normal	9.05	46.12	0.08	6.99	0.23	0.6	802.884	6.3	6.11	16.47	647.22	163.752	35421.5	1973.6	8.22	132.15	33856.8	0.103175	Normal	Normal
NL PLSA 1306	Normal	9.05	46.12	0.08	6.99	0.23	0.6	802.884	6.3	6.11	16.47	647.22	163.752	35421.5	1973.6	8.22	132.15	33856.8	0.103175	Normal	Normal
NL PLSA 1307	Normal	9.1	17.98	0.09	7.28	0.19	0.64	802.884	6.3	5.57	16.47	458.78	163.752	25613	1973.6	8.22	110.68	37758.7	0.0657316	Normal	Normal
NL PLSA 1307	Normal	9.1	17.98	0.09	7.28	0.19	0.64	802.884	6.3	5.57	16.47	458.78	163.752	25613	1973.6	8.22	110.68	37758.7	0.0657316	Normal	Normal
NL PLSA 1307	Normal	9.1	17.98	0.09	7.28	0.19	0.64	802.884	6.3	5.57	16.47	458.78	163.752	25613	1973.6	8.22	110.68	37758.7	0.0657316	Normal	Normal
NL PLSA 1308	Normal	3.33	22.88	0.1	6.29	0.35	0.68	802.884	4.98	9.86	16.47	1545.48	163.752	18870.4	1973.6	8.22	84.68	15198.8	0.0610565	Normal	Normal
NL PLSA 1308	Normal	3.33	22.88	0.1	6.29	0.35	0.68	802.884	4.98	9.86	16.47	1545.48	163.752	18870.4	1973.6	8.22	84.68	15198.8	0.0610565	Normal	Normal
NL PLSA 1308	Normal	3.33	22.88	0.1	6.29	0.35	0.68	802.884	4.98	9.86	16.47	1545.48	163.752	18870.4	1973.6	8.22	84.68	15198.8	0.0610565	Normal	Normal
NL PLSA 1309	Normal	4.1	11.81	0.12	6.89	0.24	0.65	802.884	4.98	6.78	18.7	508.79	163.752	19631.8	1973.6	8.22	98.45	34442.5	0.0504719	Normal	Normal
NL PLSA 1309	Normal	4.1	11.81	0.12	6.89	0.24	0.65	802.884	4.98	6.78	18.7	508.79	163.752	19631.8	1973.6	8.22	98.45	34442.5	0.0504719	Normal	Normal
NL PLSA 1309	Normal	4.1	11.81	0.12	6.89	0.24	0.65	802.884	4.98	6.78	18.7	508.79	163.752	19631.8	1973.6	8.22	98.45	34442.5	0.0504719	Normal	Normal
NL PLSA 1310	Normal	15.25	235.29	0.43	21.37	0.52	1	802.884	5.24	4.28	16.47	448.872	163.752	88047	2721.62	8.22	211.92	39495.3	0.691102	Normal	Normal
NL PLSA 1310	Normal	15.25	235.29	0.43	21.37	0.52	1	802.884	5.24	4.28	16.47	448.872	163.752	88047	2721.62	8.22	211.92	39495.3	0.691102	Normal	Normal
NL PLSA 1310	Normal	15.25	235.29	0.43	21.37	0.52	1	802.884	5.24	4.28	16.47	448.872	163.752	88047	2721.62	8.22	211.92	39495.3	0.691102	Normal	Normal
NL PLSA 1311	Normal	5.27	94.24	0.1	10.69	0.22	0.79	802.884	4.98	4.46	16.47	1482.72	163.752	23259.8	1973.6	8.22	141.81	28926	0.10547	Normal	Normal
NL PLSA 1311	Normal	5.27	94.24	0.1	10.69	0.22	0.79	802.884	4.98	4.46	16.47	1482.72	163.752	23259.8	1973.6	8.22	141.81	28926	0.10547	Normal	Normal
NL PLSA 1311	Normal	5.27	94.24	0.1	10.69	0.22	0.79	802.884	4.98	4.46	16.47	1482.72	163.752	23259.8	1973.6	8.22	141.81	28926	0.10547	Normal	Normal
NL PLSA 1312	Normal	4.1	14.61	0.08	7.66	0.23	0.57	802.884	5.24	7.68	16.47	448.872	163.752	29846.2	1973.6	8.22	110.68	22172.5	0.0640551	Normal	Normal
NL PLSA 1312	Normal	4.1	14.61	0.08	7.66	0.23	0.57	802.884	5.24	7.68	16.47	448.872	163.752	29846.2	1973.6	8.22	110.68	22172.5	0.0640551	Normal	Normal
NL PLSA 1312	Normal	4.1	14.61	0.08	7.66	0.23	0.57	802.884	5.24	7.68	16.47	448.872	163.752	29846.2	1973.6	8.22	110.68	22172.5	0.0640551	Normal	Normal
NL PLSA 1313	Normal	11.88	193.49	0.11	11.19	0.33	1.11	802.884	4.98	13.65	16.47	471.22	163.752	30919.7	1973.6	8.22	198.16	38603.2	0.179034	Normal	Normal
NL PLSA 1313	Normal	11.88	193.49	0.11	11.19	0.33	1.11	802.884	4.98	13.65	16.47	471.22	163.752	30919.7	1973.6	8.22	198.16	38603.2	0.179034	Normal	Normal
NL PLSA 1313	Normal	11.88	193.49	0.11	11.19	0.33	1.11	802.884	4.98	13.65	16.47	471.22	163.752	30919.7	1973.6	8.22	198.16	38603.2	0.179034	Normal	Normal
NL PLSA 1314	Normal	7.52	5.89	0.1	9.66	0.26	0.79	802.884	5.24	9.87	16.47	928.9	163.752	19047	1973.6	8.22	159.62	39272	0.0564858
NL PLSA 1315	Normal	5.65	12.86	0.09	5.88	0.21	0.57	802.884	4.98	18.63	16.47	448.872	163.752	17618	1973.6	8.22	98.45	35600	0.0472673
NL PLSA 1317	Normal	3.51	14.71	0.07	7.47	0.31	0.71	802.884	5.77	3.9	16.47	582.53	163.752	14296	1973.6	8.22	84.68	29196.1	0.0433843	Normal	Normal
NL PLSA 1317	Normal	3.51	14.71	0.07	7.47	0.31	0.71	802.884	5.77	3.9	16.47	582.53	163.752	14296	1973.6	8.22	84.68	29196.1	0.0433843	Normal	Normal
NL PLSA 1317	Normal	3.51	14.71	0.07	7.47	0.31	0.71	802.884	5.77	3.9	16.47	582.53	163.752	14296	1973.6	8.22	84.68	29196.1	0.0433843	Normal	Normal
NL PLSA 1318	Normal	5.86	20.63	0.1	4.59	0.26	0.58	1380.96	4.98	10.35	16.47	686.49	163.752	18277.7	1973.6	8.22	84.678	31856	0.0523505	Normal	Normal
NL PLSA 1318	Normal	5.86	20.63	0.1	4.59	0.26	0.58	1380.96	4.98	10.35	16.47	686.49	163.752	18277.7	1973.6	8.22	84.678	31856	0.0523505	Normal	Normal
NL PLSA 1318	Normal	5.86	20.63	0.1	4.59	0.26	0.58	1380.96	4.98	10.35	16.47	686.49	163.752	18277.7	1973.6	8.22	84.678	31856	0.0523505	Normal	Normal
NL PLSA 1321	Normal	4.01	37.84	0.08	10.35	0.3	0.7	802.884	4.98	4.27	16.47	731.41	163.752	10828.8	1973.6	8.22	121.83	37439.5	0.0472647	Normal	Normal
NL PLSA 1322	Normal	3.96	18.67	0.12	7.28	0.27	0.58	802.884	4.98	8.55	16.47	448.872	163.752	11050.4	1973.6	8.22	110.68	27193.7	0.0382498	Normal	Normal
NL PLSA 1323	Normal	7.5	59.18	0.09	9.83	0.29	0.67	802.884	5.77	17.5	17.59	697.02	163.752	20985.1	1973.6	8.22	183.56	32650.4	0.0734014	Normal	Normal
NL PLSA 1323	Normal	7.5	59.18	0.09	9.83	0.29	0.67	802.884	5.77	17.5	17.59	697.02	163.752	20985.1	1973.6	8.22	183.56	32650.4	0.0734014	Normal	Normal
NL PLSA 1323	Normal	7.5	59.18	0.09	9.83	0.29	0.67	802.884	5.77	17.5	17.59	697.02	163.752	20985.1	1973.6	8.22	183.56	32650.4	0.0734014	Normal	Normal
NL PLSA 1324	Normal	5.79	62.09	0.08	10.26	0.24	0.86	802.884	4.98	10.3	16.47	448.872	163.752	13366.8	1973.6	8.22	183.56	33982.8	0.0543882	Normal	Normal
NL PLSA 1324	Normal	5.79	62.09	0.08	10.26	0.24	0.86	802.884	4.98	10.3	16.47	448.872	163.752	13366.8	1973.6	8.22	183.56	33982.8	0.0543882	Normal	Normal
NL PLSA 1324	Normal	5.79	62.09	0.08	10.26	0.24	0.86	802.884	4.98	10.3	16.47	448.872	163.752	13366.8	1973.6	8.22	183.56	33982.8	0.0543882	Normal	Normal
NL PLSA 1325	Normal	4.66	92.06	0.1	12.58	0.34	0.72	802.884	4.98	6.88	16.47	448.872	163.752	14230.5	3894.23	8.22	211.92	30170.2	0.129034	Normal	Normal
NL PLSA 1325	Normal	4.66	92.06	0.1	12.58	0.34	0.72	802.884	4.98	6.88	16.47	448.872	163.752	14230.5	3894.23	8.22	211.92	30170.2	0.129034	Normal	Normal
NL PLSA 1325	Normal	4.66	92.06	0.1	12.58	0.34	0.72	802.884	4.98	6.88	16.47	448.872	163.752	14230.5	3894.23	8.22	211.92	30170.2	0.129034	Normal	Normal
NL PLSA 1326	Normal	7.15	24.54	0.14	8.4	0.34	0.62	802.884	7.24	10.85	16.47	1690.62	163.752	14099.1	1973.6	8.22	190.98	38884.4	0.0680539	Normal	Normal
NL PLSA 1327	Normal	7.5	32.61	0.06	8.5	0.21	0.64	802.884	5.24	9.3	16.47	448.872	163.752	22452.8	1973.6	8.22	218.53	30132.6	0.0616677	Normal	Normal
NL PLSA 1443	Normal	6.13	74.86	0.12	5.04	0.15	0.55	802.884	4.98	10.8	16.47	1181.81	163.752	32843.6	1973.6	8.22	91.79	28812.4	0.115925	Normal	Normal
NL PLSA 1444	Normal	4.52	18.37	0.09	10.09	0.24	0.66	802.884	4.98	20.02	16.47	516.35	163.752	26958.3	1973.6	8.22	211.92	25244.9	0.0631338	Normal	Normal
NL PLSA 1445	Normal	4.24	23.32	0.11	4.25	0.15	0.61	802.884	4.98	4.34	20.37	587.67	163.752	25937.2	1973.6	8.22	98.45	27242.8	0.0643666	Normal	Normal
NL PLSA 1255	Normal	5.11	58.99	0.08	10	0.41	0.67	798.94	20.25	5.11	18.6	429.768	163.338	14834.1	1933.49	8.07	83.39	46420.3	0.0782738	Normal	Normal
NL PLSA 1256	Normal	16.96	31.61	0.1	10.8	0.26	0.62	798.942	4.818	8.1	16.278	442.27	163.338	22247.4	1933.49	8.07	87.56	43203.8	0.0657436	Normal	Normal
NL PLSA 1257	Normal	58.77	69.6	0.07	9	0.29	0.62	798.942	11.54	9.95	16.278	521.24	163.338	13691.6	1933.49	8.07	83.394	37636.6	0.0995064	Normal	Normal
NL PLSA 1257	Normal	58.77	69.6	0.07	9	0.29	0.62	798.942	11.54	9.95	16.278	521.24	163.338	13691.6	1933.49	8.07	83.394	37636.6	0.0995064	Normal	Normal
NL PLSA 1258	Normal	28.08	34.2	0.06	7.44	0.36	0.52	798.942	4.818	6.16	21.26	429.768	163.338	13847.3	1933.49	8.07	91.61	47517.4	0.0600041	Normal	Normal
NL PLSA 1259	Normal	13.7	132.45	0.07	9.17	0.27	0.58	798.942	4.818	8.54	16.278	1276.52	163.338	10900.3	1933.49	8.07	99.4	45599.2	0.0950878	Normal	Normal
NL PLSA 1260	Normal	7.83	72.19	0.16	7.97	0.2	0.67	798.942	4.818	4.51	16.278	899.38	163.338	27398.8	1933.49	8.07	83.394	56541.5	0.10203	Normal	Normal
NL PLSA 1482	Normal	8.38	14.5	0.24	46.1	0.32	1.19	931.28	4.842	11.78	16.242	661.77	162.966	35120.9	1967.62	8.154	104.41	70041.6	0.0973036	Normal	Normal
NL PLSA 1483	Normal	4.47	38.9	0.28	42.7	0.39	1.02	782.172	4.842	5.72	21.45	541.18	162.966	28913.7	1967.62	8.154	84.672	44087.6	0.0801749	Normal	Normal
NL PLSA 1484	Normal	11.51	34.2	0.37	58.31	0.41	1.27	782.172	4.842	14.91	16.242	1167.3	162.966	40900.9	1967.62	8.154	104.41	59322.2	0.138381	Normal	Normal
NL PLSA 1485	Normal	9.29	72.75	0.3	40.5	0.27	0.82	782.172	4.842	9.79	18.54	952.2	162.966	33875.8	1967.62	8.154	98.12	33955.8	0.117659	Normal	Normal
NL PLSA 1486	Normal	12.06	20.21	0.26	26.37	0.42	0.99	951.37	4.842	3.47	16.242	461.83	162.966	23614.5	1967.62	8.154	175.8	47766.7	0.0655756	Normal	Normal
NL PLSA 1487	Normal	14.45	60.65	0.35	34.03	0.35	1.27	782.172	4.842	5.98	16.242	753.81	162.966	18379.9	1967.62	9.4	91.56	56636.8	0.077209	Normal	Normal
NL PLSA 1488	Normal	10.75	37.15	0.25	17.94	0.32	0.85	782.172	4.842	7.82	16.242	448.368	162.966	14114.9	1967.62	8.154	84.672	49861.9	0.0528649	Normal	Normal
NL PLSA 1489	Normal	3.27	41.92	0.22	13.36	0.32	1.27	1648.48	4.842	12.98	16.242	448.368	162.966	17699.5	1967.62	45.95	121.93	52837.3	0.0587496	Normal	Normal
NL PLSA 1490	Normal	7.6	37.38	0.21	47.16	0.3	1.08	782.172	4.842	3.01	16.242	448.368	162.966	24705.7	1967.62	8.154	84.672	46837.9	0.0692274	Normal	Normal
NL PLSA 1491	Normal	13.43	42.48	1.66	103.41	0.47	1.68	782.172	4.842	12.46	16.242	1001.54	162.966	23265.6	1967.62	8.154	91.56	67152.5	0.0891593	Normal	Normal
NL PLSA 1492	Normal	32.64	29.76	0.38	40.16	0.33	0.82	782.172	4.842	27.76	16.242	600.82	162.966	7892.41	1967.62	8.154	84.672	58540.7	0.0548417	Normal	Normal
NL PLSA 1494	Normal	10.46	72.43	0.3	20.1	0.5	1.47	1372.89	4.842	20.34	16.242	461.83	162.966	17198.7	1967.62	8.154	84.672	50378.6	0.0693245	Normal	Normal
NL PLSA 1495	Normal	10.3	97.96	0.58	30	0.5	1.33	782.172	4.842	24.6	21.86	889.57	162.966	33588.2	1967.62	8.154	116.28	70514.5	0.153864	Normal	Normal
NL PLSA 1496	Normal	16.58	41.98	0.66	16.38	0.54	1.1	782.172	4.842	8.62	34.09	516.48	162.966	33444.3	1967.62	8.154	147.98	57441.8	0.116742	Normal	Normal
NL PLSA 1497	Normal	8.83	87.75	0.43	18.05	0.43	0.97	2271.2	4.842	5.54	16.242	941.7	162.966	38609.2	1967.62	8.154	84.672	64549.6	0.157633	Normal	Normal
NL PLSA 1499	Normal	18.46	70.97	0.62	50.05	0.44	1.1	1478.19	4.842	27.87	17.71	448.368	162.966	32484.3	1967.62	43.65	104.41	41134.1	0.111402	Normal	Normal
NL PLSA 1501	Normal	4.28	108.88	0.24	18.27	0.25	0.67	1103.54	4.842	3.64	16.242	2470.11	162.966	24903.4	1967.62	8.154	84.672	33757.3	0.147444	Normal	Normal
NL PLSA 1502	Normal	17.34	26.35	0.48	28.87	0.26	1.3	782.172	4.842	13.67	16.242	566.13	162.966	23962.5	1967.62	8.154	91.56	64906.6	0.0771518	Normal	Normal
NL PLSA 1503	Normal	16.29	123.94	0.13	21.66	0.23	0.77	782.172	4.842	11.68	16.242	455.84	162.966	37892.9	1967.62	8.154	84.672	37049.3	0.155566	Normal	Normal
NL PLSA 1504	Normal	12.62	17.61	0.3	21.46	0.22	0.82	801.89	4.842	43.63	16.242	632.74	162.966	40709.9	1967.62	8.154	84.672	36434	0.102957	Normal	Normal
NL PLSA 1505	Normal	8.73	45.19	0.11	11.89	0.21	0.65	3519.77	6.1	21.2	32.48	2164.08	162.966	51678.2	1967.62	28.5	104.41	26997.7	0.233012	Normal	Normal
NL PLSA 1506	Normal	10.75	13.07	0.09	9.71	0.14	0.38	2149.22	5.57	10.75	30.86	1564.78	162.966	25026.8	1967.62	8.154	84.672	56841.2	0.0968275	Normal	Normal
NL PLSA 1507	Normal	59.16	32.25	0.3	29.34	0.31	0.72	782.172	4.842	10.69	16.242	3157.36	162.966	53229.7	1967.62	8.154	110.45	41538.7	0.356685	Normal	Normal
NL PLSA 1508	Normal	10.33	9.74	0.24	13.96	0.36	0.73	782.172	4.842	6.92	16.242	448.368	162.966	29253	1967.62	8.154	192.89	38056.7	0.0693059	Normal	Normal
NL PLSA 1509	Normal	9.45	36.31	0.3	11.01	0.18	0.58	782.172	4.842	11.64	16.242	448.368	162.966	27600.9	1967.62	8.154	84.672	29916	0.0707673	Normal	Normal
NL PLSA 1510	Normal	14.58	10.75	0.37	28.2	0.34	0.78	2687.24	4.842	8.45	16.242	448.368	162.966	25642.6	1967.62	8.154	84.672	55785.6	0.0683691	Normal	Normal
NL PLSA 1511	Normal	8.7	41.7	0.22	18.38	0.46	1.17	1083.1	4.842	15.39	16.242	448.368	162.966	34546.5	1967.62	47.64	104.41	42888.8	0.0948557	Normal	Normal
NL PLSA 1512	Normal	5.77	7.1	0.14	34.75	0.21	0.87	1648.48	4.842	12.05	16.242	1008.63	162.966	13444.6	1967.62	8.154	104.41	35762.8	0.0465008
NL PLSA 1513	Normal	6.42	24.93	0.1	21.35	0.23	0.77	782.172	4.842	33.85	30.05	448.368	162.966	26844.2	1967.62	8.154	91.56	22346.1	0.067576
NL PLSA 1514	Normal	5.81	25.7	0.1	14.55	0.18	0.79	782.172	4.842	5.03	16.242	448.368	162.966	19930.5	1967.62	8.154	91.56	27757.9	0.0517249
NL PLSA 1515	Normal	13.3	75.14	0.08	15.93	0.14	0.68	2619.19	8.82	17.52	23.51	2134.81	162.966	55078.9	1967.62	8.154	84.672	26250.3	0.286805
NL PLSA 1516	Normal	8.38	99.58	0.36	22.79	0.38	0.82	782.172	4.842	7.8	16.242	448.368	162.966	35957.9	1967.62	66.29	91.56	42570.6	0.130275
NL PLSA 1517	Normal	27.02	48.59	0.26	34.75	0.23	0.83	782.172	4.842	17.2	16.242	566.13	162.966	21659.9	1967.62	8.154	84.672	34482.9	0.0767767
NL PLSA 1521	Normal	7.92	44.3	0.2	22.39	0.28	0.72	782.172	4.842	5.21	16.242	448.368	162.966	18744	1967.62	8.154	192.89	35768.5	0.0591357
NL PLSA 1522	Normal	11.11	19.66	0.12	35.64	0.21	1.05	782.172	4.842	11.76	16.242	448.368	162.966	21962.5	1967.62	139.04	91.56	41096.3	0.0624992
NL PLSA 1524	Normal	9.74	30.98	0.14	47.64	0.26	0.82	782.172	4.842	4.86	16.242	600.82	162.966	43768.3	1967.62	8.154	253.64	39594.7	0.121513
NL PLSA 1526	Normal	12.94	44.08	0.25	20.73	0.24	0.78	782.172	5.43	13.7	16.242	448.368	162.966	22941	1967.62	8.154	116.28	39987.7	0.0703969
NL PLSA 1528	Normal	3.2	22.59	0.47	11.64	0.36	0.81	782.172	5.04	31.66	16.242	547.4	162.966	57917.3	1967.62	8.154	84.672	55568.8	0.165025
NL PLSA 1529	Normal	34.43	80	3.39	13.84	0.41	0.71	1268.5	4.842	16.33	16.87	1498.75	162.966	80900	1967.62	8.154	104.41	44408.4	0.469598
NL PLSA 1531	Normal	7.73	23.19	0.17	9.44	0.2	0.69	3566.84	4.842	20.55	16.242	844.92	162.966	40757.7	1967.62	12.67	91.56	40483.1	0.109373
NL PLSA 1532	Normal	17.01	48.53	0.29	10.37	0.3	0.68	782.172	4.842	5.73	16.242	566.13	162.966	16320.9	1967.62	8.154	84.672	43941.2	0.0631583
NL PLS 938	Normal	5.48	15.44	0.19	8.73	0.29	0.67	1820.88	4.782	24.71	15.816	431.328	162.366	18753.9	1925.91	7.86	93.06	27711.5	0.0460381	Normal	Normal
NL PLS 939	Normal	5.13	15.76	0.14	12.07	0.32	0.65	2796.31	4.782	20.75	15.816	1541.96	162.366	24814.5	1925.91	7.86	141.28	33232.3	0.0749935	Normal	Normal
NL PLS 940	Normal	8.35	21.97	0.18	4.17	0.29	0.51	1820.88	4.782	8.77	15.816	1734.11	162.366	31517.6	1925.91	7.86	101.92	32032.7	0.0991033	Normal	Normal
NL PLS 941	Normal	4.76	2.38	0.25	5.3	0.29	0.61	790.476	4.782	4.67	15.816	1890.62	162.366	33508.7	1925.91	7.86	83.718	34040.9	0.0965651	Normal	Normal
NL PLS 941	Normal	4.76	2.38	0.25	5.3	0.29	0.61	790.476	4.782	4.67	15.816	1890.62	162.366	33508.7	1925.91	7.86	83.718	34040.9	0.0965651	Normal	Normal
NL PLS 943	Normal	9.03	30.84	0.23	4.17	0.29	0.61	790.476	4.782	7.27	15.816	1078.59	162.366	26512	1925.91	7.86	83.718	32857.4	0.0770002	Normal	Normal
NL PLSA 1186	Normal	7.8	33.04	0.19	2.94	0.29	0.77	2542.11	4.782	13.36	15.816	1377.9	162.366	41476.2	1925.91	7.86	83.72	23087.1	0.120817	Normal	Normal
NL PLSA 1187	Normal	3.43	51.19	0.21	6.97	0.36	0.67	938.03	4.782	2.7	15.816	1062.12	162.366	25413.4	1925.91	7.86	93.06	54014	0.0859546	Normal	Normal
NL PLSA 1188	Normal	7.41	90.24	0.12	14.66	0.32	0.72	790.476	8.65	3.63	15.816	1323.14	162.366	10764.7	1925.91	7.86	175.42	25983.5	0.0743828	Normal	Normal
NL PLSA 1189	Normal	6.34	53.86	0.19	4.74	0.29	0.7	1187.44	4.782	17.57	15.816	2876.84	162.366	33240.6	1925.91	7.86	133.92	38943.5	0.160328	Normal	Normal
NL PLSA 1190	Normal	14.37	20.6	0.12	11.98	0.29	0.72	6007.15	4.782	13.87	15.816	1444.81	162.366	42718.6	1925.91	7.86	83.718	39517.2	0.134202	Normal	Normal
NL PLSA 1191	Normal	3.55	60.19	0.14	3.69	0.29	0.56	1083.51	4.782	14.7	15.816	431.328	162.366	22425.3	1925.91	7.86	118.51	27446.1	0.0636333	Normal	Normal
NL PLSA 1194	Normal	3.19	29.49	0.22	3.69	0.29	0.63	4548.56	4.782	12.97	15.816	3454.35	162.366	10400.8	1925.91	7.86	83.718	35802	0.0838575	Normal	Normal
NL PLSA 1195	Normal	13.51	35.76	0.21	4.4	0.37	0.77	2218.22	6.19	27.55	15.816	3719.63	162.366	47592.6	1925.91	7.86	83.72	46904.5	0.275519	Normal	Normal
NL PLSA 1197	Normal	5.4	12.08	0.1	4.4	0.29	0.72	1926.54	8.87	13.19	15.816	2321.8	162.366	36807.4	1925.91	7.86	110.38	36885.3	0.13585	Normal	Normal
NL PLSA 1198	Normal	1.95	365.8	0.14	5.94	0.29	0.59	1939.86	4.782	14.48	15.816	431.328	162.366	23632.5	1925.91	7.86	83.718	22731.6	0.259418	Normal	Normal
NL PLSA 1199	Normal	5.88	29.85	0.16	4.05	0.29	0.75	830.05	4.782	5.99	15.816	553.4	162.366	16653.5	1925.91	7.86	93.06	27394.2	0.0481682	Normal	Normal
NL PLSA 1200	Normal	6.54	9.62	0.15	4.51	0.29	0.97	790.476	4.782	5.1	15.816	2037.41	162.366	35789.7	1925.91	26.36	101.92	28958.9	0.110926	Normal	Normal
NL PLSA 1201	Normal	4.59	12.45	0.23	7.37	0.29	0.73	1906.61	4.782	4.67	15.816	498.67	162.366	21956.2	1925.91	7.86	83.718	49064.3	0.0549736	Normal	Normal
NL PLSA 1202	Normal	2.64	20.42	0.11	3.45	0.29	0.65	1187.44	4.782	5.98	15.816	1178.52	162.366	26916	1925.91	13.55	83.72	25682.8	0.0700483	Normal	Normal
NL PLSA 1203	Normal	6.13	4.19	0.1	10.03	0.29	0.59	3746.81	5.97	27.42	16.07	741.72	162.366	24291.9	1925.91	7.86	110.38	25433.7	0.0567905	Normal	Normal
NL PLSA 1204	Normal	4.37	61.06	0.12	1.38	0.35	0.64	2259.79	4.782	20.13	15.816	1372.12	162.366	35866.5	1925.91	7.86	83.72	26232.5	0.116677	Normal	Normal
NL PLSA 1205	Normal	3.91	15.16	0.13	4.85	0.29	0.6	790.476	4.782	6.71	15.816	1661.49	162.366	44785.2	2488.44	32.14	148.44	22344	0.156404	Normal	Normal
NL PLSA 1206	Normal	4.93	9.14	0.12	4.85	0.29	0.5	1293.86	4.782	24.1	15.816	1288.8	162.366	22327.7	1925.91	7.86	133.92	28629	0.0619979	Normal	Normal
NL PLSA 1207	Normal	4.34	7.61	0.1	2.54	0.29	0.46	790.476	4.89	19.88	15.816	948.29	162.366	33240.6	1925.91	7.86	148.44	23074.7	0.0756244	Normal	Normal
NL PLSA 1208	Normal	5.53	22.06	0.14	2.54	0.29	0.55	790.476	4.782	16.77	15.816	648.67	162.366	27761.6	1925.91	7.86	83.72	27864.2	0.0653492	Normal	Normal
NL PLSA 1209	Normal	5.06	7.37	0.17	4.4	0.3	0.61	2442.28	4.782	14.38	15.816	811.15	162.366	44902.5	1925.91	7.86	83.718	34868.9	0.105306
NL PLSA 1210	Normal	7.2	45.38	0.15	2.41	0.29	0.68	790.476	4.782	6.55	15.816	1100.64	162.366	29027.8	1925.91	7.86	83.718	34868.9	0.0887593
NL PLSA 1211	Normal	4.3	35.72	0.17	4.17	0.29	0.89	1729.76	4.782	36.32	17.59	762.16	162.366	26146.1	1925.91	7.86	83.718	38320.1	0.0718884	Normal	Normal
NL PLSA 1212	Normal	8.42	84.22	0.18	1.69	0.29	0.47	2238.98	4.782	5.44	15.816	570.27	162.366	55283.7	1925.91	7.86	83.718	32740.7	0.190011	Normal	Normal
NL PLSA 1213	Normal	7.62	11.61	0.2	2.68	0.29	0.65	790.476	4.782	10.52	15.816	831.97	162.366	50863.2	1925.91	7.86	83.72	39685.6	0.132017	Normal	Normal
NL PLSA 1214	Normal	6.18	32.95	0.1	3.45	0.29	0.56	889	4.782	17.3	15.816	2312.08	162.366	32359.9	1925.91	7.86	83.718	28225	0.118374	Normal	Normal
NL PLSA 1216	Normal	5.48	25.02	0.18	5.73	0.3	0.58	790.476	4.782	2.78	15.816	2138.71	162.366	30943.3	1925.91	7.86	148.44	30990	0.107246	Normal	Normal
NL PLSA 1217	Normal	4.74	41.14	0.21	2.94	0.29	0.6	790.476	4.782	10.02	15.816	921.58	162.366	37788	1925.91	7.86	83.718	36816.7	0.105094	Normal	Normal
NL PLSA 1218	Normal	6.56	29.22	0.3	5.19	0.29	0.53	1032.52	4.782	33.06	15.816	2221.81	162.366	22073.5	1925.91	7.86	93.06	23684.6	0.0843579	Normal	Normal
NL PLSA 1220	Normal	12.14	7.22	0.14	4.4	0.29	0.48	2855.32	4.782	4.77	15.816	980.54	162.366	29909.2	1925.91	7.86	83.718	31703	0.0751293	Normal	Normal
NL PLSA 1221	Normal	5.58	17.43	0.19	3.69	0.29	0.65	790.476	4.782	12.75	15.816	916.26	162.366	36884.3	1925.91	7.86	83.718	38587.9	0.0924912	Normal	Normal
NL PLSA 1226	Normal	7.1	31.6	0.11	8.45	0.29	0.49	790.476	5.32	20.63	15.816	769.86	162.366	14543.5	1925.91	7.86	83.718	30780.2	0.0499366	Normal	Normal
NL PLSA 1227	Normal	5.83	38.7	0.17	8.45	0.36	0.85	790.476	4.782	11.43	15.816	1918.54	162.366	54393.8	1925.91	7.86	141.28	49854.2	0.215124	Normal	Normal
NL PLSA 1228	Normal	2.18	21.79	0.1	2.13	0.29	0.68	790.476	4.782	5.17	15.816	1477.04	162.366	17020.2	1925.91	7.86	83.72	35464.2	0.0591302	Normal	Normal
NL PLSA 1229	Normal	2.96	13.86	0.22	5.94	0.29	0.71	790.476	5.1	7.05	15.816	913.6	162.366	27761.6	1925.91	7.86	148.44	26602.7	0.0666372	Normal	Normal
NL PLSA 1230	Normal	5.18	20.79	0.22	7.77	0.35	0.73	790.476	4.89	5.8	15.816	1268.86	162.366	51881.7	1925.91	7.86	235	23781.1	0.149255	Normal	Normal
NL PLSA 1231	Normal	7.41	11.28	0.17	2.13	0.29	0.69	790.476	4.782	9.22	15.816	1195.35	162.366	19769.7	1925.91	7.86	93.06	40093.1	0.0603425	Normal	Normal
NL PLSA 1232	Normal	3.76	22.16	0.16	2.41	0.29	0.64	790.476	4.782	7.71	15.816	2062.63	162.366	36576.9	1925.91	7.86	83.718	28152.5	0.116709	Normal	Normal
NL PLSA 1233	Normal	7.62	31.92	0.16	4.4	0.29	0.58	960.04	4.782	8.95	15.816	1530.11	162.366	41166.1	1925.91	7.86	118.51	26671.8	0.125987	Normal	Normal
NL PLSA 1234	Normal	6.29	14.6	0.13	1.53	0.29	0.57	790.476	4.782	11	15.816	932.24	162.366	48026.6	1925.91	7.86	83.718	31654.7	0.121789	Normal	Normal
NL PLSA 1235	Normal	5.73	57.27	0.25	4.85	0.29	0.54	1246.26	4.782	12.14	15.816	2183.37	162.366	26377.2	1925.91	7.86	83.72	28894.6	0.109396	Normal	Normal
NL PLSA 1236	Normal	7.31	24.7	0.11	8.16	0.29	0.48	790.476	4.782	4.19	15.816	1172.92	162.366	34696.6	1925.91	7.86	110.38	37649.8	0.0974193	Normal	Normal
NL PLSA 1237	Normal	4.54	51.23	0.13	2.54	0.29	0.65	790.476	4.782	3.45	15.816	929.57	162.366	23477	1925.91	7.86	101.92	23814.7	0.0702363	Normal	Normal
NL PLSA 1249	Normal	3.57	13.2	0.11	2.54	0.29	0.85	790.476	4.782	3.8	15.816	452.02	162.366	4747.63	1925.91	7.86	83.718	29699.6	0.0298885	Normal	Normal
NL PLSA 1250	Normal	8.37	23.57	0.21	4.85	0.37	0.63	1608.13	10.25	11.68	15.816	2106.94	162.366	48481.1	1925.91	7.86	126.34	87946.6	0.232335	Normal	Normal
NL PLSA 1251	Normal	3.67	23.98	0.16	3.81	0.3	0.58	4565.36	7.74	20.79	16.07	782.72	162.366	26203.9	1925.91	41.89	141.28	28506.8	0.0706157	Normal	Normal
NL PLSA 1252	Normal	4.25	24.25	0.13	5.51	0.29	0.59	790.476	5.21	5.92	15.816	1139.44	162.366	66199.4	1925.91	7.86	155.41	30665.3	0.213644	Normal	Normal
NL PLSA 1253	Normal	2.25	39.99	0.22	15.07	0.32	0.76	790.476	4.782	10.44	15.816	579.96	162.366	11371.2	3208.81	7.86	235	31794.6	0.0728548	Normal	Normal
NL PLSA 1254	Normal	8.35	40.96	0.11	2.94	0.29	0.56	2301.56	5.1	17.8	15.816	1328.89	162.366	35425.2	1925.91	8.76	93.06	24937	0.10726
NL PLSA 1401	Normal	3.91	72.05	0.14	8.16	0.29	0.61	2225.14	4.782	10.77	25.24	2286.21	162.366	6005.23	1925.91	28.17	141.28	32796.2	0.0738209	Normal	Normal
NL PLSA 1401	Normal	3.91	72.05	0.14	8.16	0.29	0.61	2225.14	4.782	10.77	25.24	2286.21	162.366	6005.23	1925.91	28.17	141.28	32796.2	0.0738209	Normal	Normal
NL PLSA 1401	Normal	3.91	72.05	0.14	8.16	0.29	0.61	2225.14	4.782	10.77	25.24	2286.21	162.366	6005.23	1925.91	28.17	141.28	32796.2	0.0738209	Normal	Normal
NL PLSA 1401	Normal	3.91	72.05	0.14	8.16	0.29	0.61	2225.14	4.782	10.77	25.24	2286.21	162.366	6005.23	1925.91	28.17	141.28	32796.2	0.0738209	Normal	Normal
NL PLSA 1402	Normal	3.34	41.45	0.57	4.4	0.29	0.81	790.476	5.97	5.32	15.816	881.81	162.366	24930.5	1925.91	7.86	141.28	37503.2	0.0747002	Normal	Normal
NL PLSA 1402	Normal	3.34	41.45	0.57	4.4	0.29	0.81	790.476	5.97	5.32	15.816	881.81	162.366	24930.5	1925.91	7.86	141.28	37503.2	0.0747002	Normal	Normal
NL PLSA 1403	Normal	7	8.76	0.12	7.18	0.29	0.94	790.476	4.782	8.24	15.816	431.328	162.366	35828.1	1925.91	7.86	110.38	40291.7	0.0782613	Normal	Normal
NL PLSA 1403	Normal	7	8.76	0.12	7.18	0.29	0.94	790.476	4.782	8.24	15.816	431.328	162.366	35828.1	1925.91	7.86	110.38	40291.7	0.0782613	Normal	Normal
NL PLSA 1404	Normal	4.93	47.19	0.16	4.4	0.29	0.75	2204.41	4.782	6.8	15.816	759.6	162.366	31900.4	1925.91	7.86	110.38	30566.4	0.0867084	Normal	Normal
NL PLSA 1404	Normal	4.93	47.19	0.16	4.4	0.29	0.75	2204.41	4.782	6.8	15.816	759.6	162.366	31900.4	1925.91	7.86	110.38	30566.4	0.0867084	Normal	Normal
NL PLSA 1405	Normal	5.38	24.79	0.16	4.85	0.39	0.61	1112.13	6.41	4.92	15.816	1899.92	162.366	41592.5	1925.91	7.86	141.28	31956.7	0.139775	Normal	Normal
NL PLSA 1405	Normal	5.38	24.79	0.16	4.85	0.39	0.61	1112.13	6.41	4.92	15.816	1899.92	162.366	41592.5	1925.91	7.86	141.28	31956.7	0.139775	Normal	Normal
NL PLSA 1406	Normal	4.39	12.17	0.17	5.3	0.29	0.84	1665.44	4.89	7.97	15.816	519.95	162.366	23165.9	1925.91	7.86	148.44	32076.2	0.0539953	Normal	Normal
NL PLSA 1406	Normal	4.39	12.17	0.17	5.3	0.29	0.84	1665.44	4.89	7.97	15.816	519.95	162.366	23165.9	1925.91	7.86	148.44	32076.2	0.0539953	Normal	Normal
NL PLSA 1407	Normal	4.49	2.18	0.12	6.97	0.34	0.91	790.476	4.782	5.06	15.816	431.328	162.366	29334.4	1925.91	7.86	141.28	37439.7	0.0612517	Normal	Normal
NL PLSA 1407	Normal	4.49	2.18	0.12	6.97	0.34	0.91	790.476	4.782	5.06	15.816	431.328	162.366	29334.4	1925.91	7.86	141.28	37439.7	0.0612517	Normal	Normal
NL PLSA 1408	Normal	6.54	16.83	0.11	5.3	0.29	0.72	938.03	4.782	12.15	15.816	638.76	162.366	18933.8	1925.91	7.86	83.718	31832.3	0.0503503	Normal	Normal
NL PLSA 1408	Normal	6.54	16.83	0.11	5.3	0.29	0.72	938.03	4.782	12.15	15.816	638.76	162.366	18933.8	1925.91	7.86	83.718	31832.3	0.0503503	Normal	Normal
NL PLSA 1409	Normal	3.72	81.12	0.12	7.57	0.29	0.54	808.88	4.782	21.93	15.816	698.66	162.366	99448.1	1925.91	7.86	101.92	28541	0.468875	Normal	Normal
NL PLSA 1409	Normal	3.72	81.12	0.12	7.57	0.29	0.54	808.88	4.782	21.93	15.816	698.66	162.366	99448.1	1925.91	7.86	101.92	28541	0.468875	Normal	Normal
NL PLSA 1410	Normal	8.4	23.8	0.14	3.45	0.29	0.69	790.476	9.1	16.62	15.816	991.34	162.366	35310.1	1925.91	7.86	83.718	34469.9	0.102045	Normal	Normal
NL PLSA 1410	Normal	8.4	23.8	0.14	3.45	0.29	0.69	790.476	9.1	16.62	15.816	991.34	162.366	35310.1	1925.91	7.86	83.718	34469.9	0.102045	Normal	Normal
NL PLSA 1410	Normal	8.4	23.8	0.14	3.45	0.29	0.69	790.476	9.1	16.62	15.816	991.34	162.366	35310.1	1925.91	7.86	83.718	34469.9	0.102045	Normal	Normal
NL PLSA 1411	Normal	9.06	14.14	0.1	2.94	0.29	0.67	1526.3	4.782	13.95	15.816	431.328	162.366	26454.3	1925.91	7.86	83.72	28109.1	0.0589867	Normal	Normal
NL PLSA 1411	Normal	9.06	14.14	0.1	2.94	0.29	0.67	1526.3	4.782	13.95	15.816	431.328	162.366	26454.3	1925.91	7.86	83.72	28109.1	0.0589867	Normal	Normal
NL PLSA 1411	Normal	9.06	14.14	0.1	2.94	0.29	0.67	1526.3	4.782	13.95	15.816	431.328	162.366	26454.3	1925.91	7.86	83.72	28109.1	0.0589867	Normal	Normal
NL PLSA 1412	Normal	4.96	69.88	0.13	1.53	0.29	0.5	790.476	5.32	1.94	15.816	431.328	162.366	8905.05	3312.07	7.86	259.31	37211.9	0.0838705	Normal	Normal
NL PLSA 1412	Normal	4.96	69.88	0.13	1.53	0.29	0.5	790.476	5.32	1.94	15.816	431.328	162.366	8905.05	3312.07	7.86	259.31	37211.9	0.0838705	Normal	Normal
NL PLSA 1412	Normal	4.96	69.88	0.13	1.53	0.29	0.5	790.476	5.32	1.94	15.816	431.328	162.366	8905.05	3312.07	7.86	259.31	37211.9	0.0838705	Normal	Normal
NL PLSA 1413	Normal	9.19	24.61	0.17	1.84	0.29	0.54	982.19	7.07	9.3	15.816	1619.43	162.366	34160	1925.91	7.86	110.38	29502.7	0.109803	Normal	Normal
NL PLSA 1413	Normal	9.19	24.61	0.17	1.84	0.29	0.54	982.19	7.07	9.3	15.816	1619.43	162.366	34160	1925.91	7.86	110.38	29502.7	0.109803	Normal	Normal
NL PLSA 1413	Normal	9.19	24.61	0.17	1.84	0.29	0.54	982.19	7.07	9.3	15.816	1619.43	162.366	34160	1925.91	7.86	110.38	29502.7	0.109803	Normal	Normal
NL PLSA 1414	Normal	5.08	14.14	0.13	3.2	0.29	0.72	790.476	4.782	3.65	15.816	503.38	162.366	27339	1925.91	7.86	83.718	30478.1	0.0602486	Normal	Normal
NL PLSA 1414	Normal	5.08	14.14	0.13	3.2	0.29	0.72	790.476	4.782	3.65	15.816	503.38	162.366	27339	1925.91	7.86	83.718	30478.1	0.0602486	Normal	Normal
NL PLSA 1414	Normal	5.08	14.14	0.13	3.2	0.29	0.72	790.476	4.782	3.65	15.816	503.38	162.366	27339	1925.91	7.86	83.718	30478.1	0.0602486	Normal	Normal
NL PLSA 1291	Normal	13.58	20.24	0.24	9.96	0.45	0.89	767.838	4.83	28.41	14.214	781.59	162.252	16092.6	1932.81	48.5	164.29	44073	0.0562308	Normal	Normal
NL PLSA 1291	Normal	13.58	20.24	0.24	9.96	0.45	0.89	767.838	4.83	28.41	14.214	781.59	162.252	16092.6	1932.81	48.5	164.29	44073	0.0562308	Normal	Normal
NL PLSA 1292	Normal	3.48	41.93	0.15	7.45	0.3	0.61	767.838	4.83	16.31	14.214	893.91	162.252	21219.7	1932.81	8.214	121.5	37618.5	0.0652389	Normal	Normal
NL PLSA 1293	Normal	4.16	19.9	0.16	11.03	0.33	0.64	767.838	10.81	3.84	14.214	1091.44	162.252	20471.8	1932.81	8.214	237.61	45759.9	0.0726261	Normal	Normal
NL PLSA 1293	Normal	4.16	19.9	0.16	11.03	0.33	0.64	767.838	10.81	3.84	14.214	1091.44	162.252	20471.8	1932.81	8.214	237.61	45759.9	0.0726261	Normal	Normal
NL PLSA 1293	Normal	4.16	19.9	0.16	11.03	0.33	0.64	767.838	10.81	3.84	14.214	1091.44	162.252	20471.8	1932.81	8.214	237.61	45759.9	0.0726261	Normal	Normal
NL PLSA 1294	Normal	5.07	97.99	0.17	7.45	0.27	0.75	939.65	7.16	27.18	14.214	452.562	162.252	17004.7	1932.81	8.214	224.92	46264.7	0.0773408	Normal	Normal
NL PLSA 1777	Normal	5.8	43.59	0.18	46.32	0.28	1.22	767.838	4.83	7.75	14.214	504.26	162.252	47371.5	1932.81	8.214	80.274	69336.6	0.142212
NL PLSA 1779	Normal	77.84	278.59	0.4	42.12	0.43	1.73	767.838	4.83	11.93	14.214	511.71	162.252	19628.3	1932.81	8.214	90.59	76176.8	0.326441
NL PLSA 1780	Normal	3.48	162.76	0.21	28.64	0.33	1.03	767.838	4.83	11.07	14.214	519.17	162.252	26640.5	1932.81	8.214	90.59	57652.5	0.134529
NL PLSA 1781	Normal	12.81	22.08	0.28	52.81	0.33	1.29	767.838	4.83	7.53	14.214	694.98	162.252	39836.6	1932.81	8.44	90.59	72168	0.117317
NL PLSA 1782	Normal	12.28	61.42	0.23	26.6	0.39	1.23	767.838	4.83	8.59	14.214	452.562	162.252	26066.2	1932.81	8.214	80.274	62316.3	0.0872629
NL PLSA 1783	Normal	6.77	11.02	0.18	47.62	0.22	1.09	1776.7	4.83	19.3	14.214	602.32	162.252	22847.9	1932.81	8.214	80.274	57290	0.0601474
NL PLSA 1784	Normal	20.24	117.65	0.43	24.97	0.42	0.97	767.838	4.83	13.01	14.214	2276.33	162.252	27097.1	2667.75	9.85	237.61	65291.9	0.248434
NL PLSA 1786	Normal	5.23	128.94	0.55	26.12	0.46	1.26	1062.41	4.83	10.03	14.214	910.14	162.252	30047.9	1932.81	8.214	90.59	58987	0.140313
NL PLSA 1787	Normal	18.04	17	0.2	41.88	0.33	2.39	767.838	8.98	13.5	14.214	452.562	162.252	13902	1932.81	8.214	121.5	80397.5	0.0613532
NL PLSA 1790	Normal	16.84	35.63	0.96	25.46	0.79	1.27	767.838	4.83	15.37	14.214	1158.58	162.252	11646.1	1932.81	9.85	181.5	71120.8	0.0666757
NL PLSA 1791	Normal	2.81	56.31	0.2	23.11	0.36	1.41	1382.01	5.72	33.07	14.214	549.2	162.252	12899.8	1932.81	8.214	80.274	71414.6	0.0585625
NL PLSA 1792	Normal	6.69	50.17	0.12	14.15	0.17	0.67	767.838	4.83	9.54	14.214	749.92	162.252	45286.4	1932.81	8.214	80.274	70873.4	0.1486
NL PLSA 1794	Normal	5.64	95.69	0.27	33.7	0.27	1.58	767.838	4.83	13.46	14.214	583.26	162.252	31292.3	1932.81	8.214	121.5	70038.6	0.121296
LCR 594 PLS1	Normal	6.96	52.84	0.34	17.17	0.38	0.82	913.98	4.884	1.398	16.344	467.51	161.574	14060.7	2006.88	8.238	85.72	54226.3	0.0573965
LCR 595 PLS1	Normal	10.92	114.2	0.63	17.7	0.69	0.94	913.98	5.43	15.89	27.39	1302.73	161.574	14182.9	2006.88	8.238	85.716	78748.3	0.118263
LCR 599 PLS1	Normal	8.25	37.45	0.26	10.98	0.31	0.84	3164.21	4.884	12.39	16.344	1732.43	161.574	37623.1	2006.88	8.238	85.72	42636.2	0.135056
LCR 600 PLS1	Normal	18.3	79.07	0.41	24.53	0.62	0.87	1228.17	4.884	15.25	16.344	579.46	161.574	37929.3	2006.88	8.238	85.72	68764.2	0.151043
LCR 603 PLS1	Normal	8.19	22.67	0.49	20.99	0.42	1.02	1373.78	4.884	12.46	27.99	470.47	161.574	10737.6	2006.88	8.238	85.716	78940.7	0.0540706
LCR 604 PLS1	Normal	17.53	86.04	0.34	26.43	0.51	0.76	3093.96	4.884	11.72	16.344	506.29	161.574	19584.1	2006.88	8.238	97.39	58766	0.0891819
LCR 605 PLS1	Normal	14.15	28.51	0.33	31.75	0.35	0.96	913.98	4.884	8.69	16.344	426.438	161.574	8921.03	2006.88	8.238	97.39	56120.9	0.0462931
LCR 610 PLS1	Normal	10.39	63.62	0.23	24.53	0.36	1.09	913.98	4.884	11.28	16.344	567.13	161.574	20443.6	2006.88	8.238	145.14	61061	0.0799986
LCR 611 PLS1	Normal	6.26	69.87	0.31	15.34	0.44	1.04	913.98	4.884	3.61	28.8	699.09	161.574	23243.2	2006.88	8.238	136.56	59625.8	0.0956279
LCR 618 PLS1	Normal	16.76	131.25	0.76	19.77	0.47	1.09	913.98	9.22	9.58	16.344	1237.76	161.574	20592.5	2006.88	8.238	145.14	97986.1	0.171465
LCR 619 PLS1	Normal	11.04	39.64	0.21	20.39	0.42	0.99	2954.5	4.884	4.35	16.344	426.438	161.574	9660.28	2006.88	8.238	91.69	53711.1	0.0482505
LCR 621 PLS1	Normal	16.63	62.29	0.82	10.98	0.47	0.64	2477.69	4.884	12.71	16.344	591.84	161.574	40622.1	3372.63	8.238	85.716	63656.2	0.228928
LCR 626 PLS1	Normal	13.78	105.34	0.49	15.12	0.35	0.78	913.98	4.884	7.73	16.344	1335.46	161.574	18603.6	2006.88	8.238	85.72	52779.8	0.110004
LCR 632 PLS1	Normal	28.87	55.91	0.41	36.05	0.41	1.07	4702.79	4.884	4.11	16.344	1088.82	161.574	9542.76	2006.88	8.238	108.13	64897.4	0.0750771
LCR 634 PLS1	Normal	6.1	30.03	0.51	11.7	0.41	0.78	4144.23	4.884	15.41	23.37	667.18	161.574	42950.6	2006.88	8.238	140.9	53869.1	0.127333
LCR 635 PLS1	Normal	14.5	54.31	0.61	12.52	0.45	1	913.98	4.884	13.5	16.344	461.59	161.574	8799.26	2006.88	9.06	85.716	63506.3	0.0548442
LCR 642 PLS1	Normal	18.74	148.84	0.33	14.12	0.44	1.23	2116.26	4.884	3.67	16.344	836.22	161.574	36364.1	2006.88	27.31	85.72	59459.8	0.204403
LCR 644 PLS1	Normal	18.43	76.08	0.38	28.02	0.41	0.97	947.91	4.884	11.8	16.344	783.41	161.574	17150.1	2006.88	9.36	102.86	64639.4	0.0876817
LCR 647 PLS1	Normal	36.54	51.15	0.43	42.38	0.51	1.12	2386.2	4.884	8.06	16.344	426.438	161.574	34605.6	2006.88	8.238	97.39	70526.2	0.135805
LCR 648 PLS1	Normal	10.51	39.53	0.28	20.79	0.4	0.96	1560.48	4.884	3.96	16.344	579.46	161.574	32743.1	2006.88	8.238	118.15	55068.7	0.0978465
LCR 649 PLS1	Normal	16.39	122.3	0.38	41.47	0.58	1.13	913.98	4.884	4.38	16.344	1273.78	161.574	11315.1	2006.88	8.238	145.14	63740.6	0.103879
LCR 652 PLS1	Normal	7.56	26.56	0.27	10.62	0.29	0.71	913.98	4.884	5.7	16.344	426.438	161.574	12881.8	2006.88	8.238	85.716	54979.8	0.0483861
LCR 653 PLS1	Normal	33.83	113.7	2.32	10.98	0.58	0.76	913.98	8.03	10.73	16.344	426.438	161.574	40549.6	2006.88	20.52	153.37	166992	0.303583
LCR 655 PLS1	Normal	28.13	42.48	0.26	32.29	0.36	1.09	913.98	4.884	26.89	16.344	1138.04	161.574	43096.7	2006.88	8.238	85.72	42889.5	0.161746
LCR 658 PLS1	Normal	12.1	163.78	0.43	15.56	0.51	1.07	913.98	4.884	4.08	16.344	500.29	161.574	19019.7	2006.88	8.238	85.716	64145.7	0.124563
LCR 661 PLS1	Normal	9.85	49.79	0.5	14.56	0.56	0.95	913.98	4.884	14.01	16.344	789.97	161.574	8076.9	2006.88	8.238	85.72	65378.1	0.0552915
NL PLSA 1160	Normal	8.5	63.12	0.17	2.84	0.34	0.71	1156	4.92	3.75	16.44	2019.48	161.454	68874.3	1967.5	8.184	85.914	62588.5	0.354253	Normal	Normal
NL PLSA 1163	Normal	20.39	8.39	0.31	3.67	0.36	0.68	792.54	4.92	11.15	16.44	1722.91	161.454	27564.9	1967.5	8.184	85.914	61836.3	0.104402	Normal	Normal
NL PLSA 1164	Normal	9.73	50.67	0.53	6.46	0.35	0.67	792.54	4.92	16.5	16.44	1303.51	161.454	18425.7	1967.5	8.184	149.48	41257	0.0768224	Normal	Normal
NL PLSA 1795	Normal	4.82	186.5	0.23	57.03	0.35	1.54	1995.98	4.608	17.23	15.912	441.264	160.098	23973.7	1816.46	203.54	96.04	71757.2	0.152733
NL PLSA 1796	Normal	3.31	466.04	0.14	24.69	0.61	0.95	740.016	4.608	14.85	15.912	809.97	160.098	28012.3	1816.46	58.34	111.67	20842.7	0.426955
NL PLSA 1797	Normal	8.63	411.33	0.22	22.9	0.36	0.85	740.016	9.97	2.52	15.912	441.264	160.098	9346.68	1816.46	7.968	87.79	67272.4	0.285291
NL PLSA 1798	Normal	7.56	140.18	0.28	69.98	0.33	1.36	1256.98	4.608	19.93	15.912	441.264	160.098	57909.3	1816.46	7.968	96.04	56201.5	0.25782
NL PLSA 1801	Normal	7.59	133.33	0.2	33.43	0.5	1.39	2794.77	4.608	13.29	15.912	3169.21	160.098	15972.3	1816.46	62.86	103.98	58010.8	0.164884
NL PLSA 1802	Normal	6.79	19.35	0.24	25.02	0.26	1.59	4100.92	4.608	10.66	15.912	441.264	160.098	30640.7	1816.46	7.968	115.43	63270.8	0.074455
NL PLSA 1803	Normal	3.31	134.72	0.12	28.21	0.26	0.8	740.016	4.608	11.98	15.912	545.66	160.098	35593.2	1816.46	7.968	96.04	45300	0.137791
NL PLSA 1804	Normal	3.48	106.06	0.37	27.45	0.7	1.15	740.02	4.608	17.69	23.17	3320.75	160.098	33435.1	1816.46	7.968	83.532	75769.7	0.244525
NL PLSA 1806	Normal	4.23	155.42	0.4	24.3	0.39	1.06	740.016	4.608	4.1	15.912	441.264	160.098	33617.4	1816.46	7.968	147.17	62469.4	0.152652
NL PLSA 1807	Normal	3.68	51.82	0.13	45.53	0.38	1.06	740.016	4.608	1.63	15.912	441.264	160.098	18788.5	1816.46	7.968	119.13	68481	0.0621526
NL PLSA 1808	Normal	4.64	27.94	0.09	9.76	0.27	0.79	1041.01	4.608	15.09	15.912	1058.2	160.098	24615.6	1816.46	18.2	96.04	48761.7	0.0705346
NL PLSA 1809	Normal	9.63	136.48	0.17	70.86	0.32	1.21	740.016	4.608	15.15	16.6	483.65	160.098	8913.64	1816.46	7.968	87.79	71575.6	0.076676
NL PLSA 1810	Normal	5.32	120.57	0.16	66.3	0.26	1.37	740.016	4.608	1.32	15.912	441.264	160.098	31478.1	1816.46	7.968	83.532	61487.7	0.121584
NL PLSA 1811	Normal	1.74	126.66	0.18	21.14	0.2	0.93	740.016	4.608	15.13	17.14	2302.42	160.098	35904.7	1816.46	7.968	83.532	59899.7	0.207412
NL PLSA 1812	Normal	7.74	48.05	0.25	21.55	0.3	0.83	740.016	4.608	4.18	15.912	1461.91	160.098	28276	1816.46	8.41	83.532	52631.9	0.0986242
NL PLSA 1813	Normal	1.44	75.9	0.23	10.64	0.33	0.8	740.016	4.608	7.55	15.912	506.38	160.098	35852.8	1816.46	7.968	83.532	46019.2	0.102565
NL PLSA 1815	Normal	6.31	60.31	0.14	29.88	0.24	1.27	740.016	4.608	3.41	15.912	450.1	160.098	20734.1	1816.46	7.968	83.532	64253.9	0.0684803
NL PLSA 1816	Normal	3.16	91.4	0.25	48.07	0.42	0.94	740.016	4.608	3.56	15.912	441.264	160.098	15689.8	1816.46	7.968	83.532	52507.4	0.064093
NL PLSA 1817	Normal	5.8	30.29	0.23	62.59	0.37	0.98	936.15	4.608	16.85	15.912	655.81	160.098	41908.6	1816.46	7.968	83.532	53758.8	0.107649
NL PLSA 1818	Normal	5.47	26.31	0.22	15.65	0.28	0.85	740.016	4.608	30.77	15.912	728	160.098	39091.2	1816.46	7.968	83.532	43947.3	0.0952557
NL PLSA 1819	Normal	14.9	51.72	0.56	21.96	0.8	0.7	1679.96	7.85	34.47	15.912	673.05	160.098	3218.17	1816.46	7.968	83.532	48720.8	0.0448007
NL PLSA 1820	Normal	3.71	321.41	0.09	18.03	0.35	1.15	740.016	4.608	2.94	15.912	441.264	160.098	15859.4	1816.46	7.968	126.39	43015.1	0.187703
NL PLSA 1821	Normal	7.5	64.64	1.08	23.24	0.53	1.08	740.016	4.608	9.58	15.912	441.264	160.098	14980.1	1816.46	7.968	83.532	79699	0.0637386
NL PLSA 1822	Normal	5.59	56.54	0.14	63.35	0.21	1.01	740.016	4.608	12.87	15.912	638.7	160.098	26928.7	1816.46	109.91	83.532	60713.7	0.0861876
NL PLSA 1823	Normal	5.59	74.28	0.4	35.54	0.48	1.24	740.016	4.608	7.91	15.912	1145.77	160.098	16422.9	1816.46	7.968	140.4	92867.4	0.0873487
NL PLSA 1824	Normal	1.3	127.68	0.12	46.17	0.25	0.94	740.016	4.608	8.06	15.912	2257.67	160.098	38754.8	1816.46	15.92	83.532	53440.6	0.214769
NL PLSA 1825	Normal	1.74	120.01	0.1	31.4	0.18	0.62	740.016	4.608	15.28	15.912	441.264	160.098	29801.6	1816.46	7.968	83.532	41729.9	0.104113
NL PLSA 1827	Normal	2.57	74.32	0.2	30.19	0.32	1.13	833.57	4.608	6.18	15.912	809.97	160.098	8758.08	1816.46	7.968	133.47	51305.7	0.0527793
NL PLSA 1828	Normal	4.82	32.57	0.33	67.89	0.37	1.41	740.016	4.608	13.05	15.912	441.264	160.098	52687	1816.46	7.968	96.04	79848.7	0.15243
NL PLSA 1830	Normal	9.13	65.31	0.76	28.33	0.58	1.3	740.016	4.608	3.09	15.912	870.32	160.098	57492.5	1816.46	7.968	83.532	85787.8	0.228825
NL PLSA 1831	Normal	5.71	356.73	1.06	57.03	0.51	1.73	5676.12	4.608	4	15.912	1353.23	160.098	33357	6362.54	7.968	83.532	119560	0.845949
NL PLSA 1832	Normal	3.36	126.75	0.17	22.09	0.32	0.7	740.016	4.608	1.76	15.912	441.264	160.098	25255.8	1816.46	7.968	107.86	59395.1	0.10367
NL PLSA 1834	Normal	4.94	45.71	0.16	42.51	0.22	1.11	740.016	4.608	21.56	15.912	441.264	160.098	42347.8	1816.46	7.968	83.532	51531.4	0.109755
NL PLSA 1835	Normal	8.54	61.53	0.24	18.61	0.3	0.98	740.016	4.608	21.88	15.912	1044.25	160.098	23464.3	1816.46	7.968	83.532	75532.9	0.091917
NL PLSA 1837	Normal	6.04	88.56	0.2	33.38	0.24	1.35	740.016	4.608	3.2	15.912	1604.04	160.098	37745.2	1816.46	18.2	147.17	60787.4	0.164851
NL PLSA 1838	Normal	6.86	35.86	0.13	10.29	0.3	0.73	740.016	4.608	11.98	15.912	1002.72	160.098	10535.1	1816.46	7.968	147.17	43895.8	0.0482981
NL PLSA 1839	Normal	1.3	15.94	0.2	30.86	0.29	1.01	740.016	4.608	6.12	15.912	441.264	160.098	17736.3	1816.46	7.968	83.532	65394.3	0.0482138
NL PLSA 1840	Normal	8.82	79.01	0.28	10.64	0.37	0.72	740.016	4.608	8.19	15.912	643.58	160.098	25335.7	1816.46	7.968	83.532	65556	0.092117
NL PLSA 1841	Normal	3.94	224.3	0.36	62.15	0.54	1.47	1112.1	4.608	7.7	15.912	441.264	160.098	10414.4	1816.46	7.968	83.532	54272.5	0.107789
NL PLSA 1842	Normal	4.82	47.65	0.55	17	0.42	0.99	740.016	4.608	10.21	15.912	1183.05	160.098	39220.5	1816.46	7.968	83.532	54448.1	0.122498
NL PLSA 1843	Normal	7.37	29.04	0.25	45.59	0.28	1.78	740.016	4.608	4.85	15.912	465.68	160.098	11522.9	1816.46	7.968	83.532	90393.7	0.0505906
NL PLSA 1844	Normal	7.53	31.43	0.36	64.78	0.42	1.81	1147.99	4.608	13.83	15.912	529.39	160.098	11582.2	1816.46	7.968	111.67	101520	0.0550798
NL PLSA 1845	Normal	3.88	55.56	0.38	16.55	0.48	0.82	740.016	4.608	20.5	15.912	576.23	160.098	34502.1	1816.46	7.968	83.532	62918	0.0993605
NL PLSA 1846	Normal	5	118.29	0.35	50.82	0.26	1.15	740.016	7.06	17.58	15.912	538.67	160.098	11105.7	1816.46	7.968	83.532	70207.8	0.0757809
NL PLSA 1847	Normal	2.07	156.16	0.13	22.43	0.26	1.07	740.016	4.608	3.14	15.912	441.264	160.098	35151.8	1816.46	7.968	87.79	56500	0.151586
NL PLSA 1848	Normal	2.74	84.1	0.13	13.47	0.26	0.82	740.016	4.608	8.84	15.912	441.264	160.098	13833.7	1816.46	7.968	133.47	47461.1	0.0577349
NL PLSA 1849	Normal	2.1	62.99	0.34	23.7	0.38	0.88	740.016	4.608	21.38	15.912	445.67	160.098	51314.2	1816.46	7.968	83.532	60556.1	0.153628
NL PLSA 1850	Normal	6.49	32.15	0.33	25.08	0.28	1.55	740.016	4.608	19.88	15.912	862.38	160.098	8913.64	1816.46	7.968	83.532	79549.7	0.0499137
NL PLSA 1851	Normal	9.63	22.91	0.22	28.46	0.26	1.35	740.016	4.608	6.95	15.912	538.67	160.098	20352.3	1816.46	7.968	83.532	59497.6	0.0577452
NL PLSA 1852	Normal	7.56	147.48	0.19	22.3	0.29	0.97	740.016	4.608	25.71	17.69	648.46	160.098	31948.5	1816.46	300.83	96.04	59549	0.168953
NL PLSA 1853	Normal	6.83	37.79	0.26	12.74	0.25	0.75	740.016	4.608	6.3	15.912	441.264	160.098	21467.8	1816.46	7.968	111.67	51314.3	0.059619
NL PLSA 1854	Normal	9.69	118.99	0.36	22.9	0.28	0.79	740.016	4.608	2.42	15.912	501.81	160.098	15122.4	1816.46	7.968	119.13	49214.7	0.0770285
NL PLSA 1855	Normal	12.02	47.95	0.26	28.89	0.36	1.42	1198.61	4.608	6.1	15.912	441.264	160.098	26875.8	1816.46	12.1	103.98	56819.8	0.0782459
NL PLSA 1856	Normal	37.95	24.93	0.25	22.63	0.43	0.86	740.016	4.608	9.18	15.912	604.85	160.098	17179.2	1816.46	7.968	122.78	63670.8	0.0700016
NL PLSA 1857	Normal	8.51	52.61	0.58	42.73	0.39	1.43	740.016	4.608	8.94	15.912	668.11	160.098	19064	1816.46	7.968	83.532	80663.8	0.0722888
NL PLSA 1858	Normal	5	66.86	0.25	37.55	0.35	1.19	740.016	4.608	1.74	15.912	441.264	160.098	8508.13	1816.46	7.968	153.81	56693.6	0.048169
NL PLSA 1859	Normal	2.63	37.59	0.26	28.21	0.48	1.22	740.016	4.608	6.79	15.912	851.83	160.098	41443.6	1816.46	7.968	83.532	61253.2	0.115927
NL PLSA 1860	Normal	4.29	13.65	0.23	36.92	0.34	1.32	740.016	4.608	15.99	15.912	441.264	160.098	10263	1816.46	7.968	87.79	63237.7	0.0388533
NL PLSA 1861	Normal	7.71	72.45	0.24	26.05	0.33	1.33	740.016	4.608	18.34	15.912	626.55	160.098	51624.9	1816.46	7.968	83.532	55780.9	0.172205
NL PLSA 1862	Normal	7.59	82.11	0.21	76.86	0.37	1.84	740.016	4.608	7.69	15.912	441.264	160.098	26955.2	1816.46	7.968	83.532	74663.9	0.0957621
NL PLSA 1863	Normal	8.69	55.17	0.28	51.7	0.55	1.4	740.016	4.608	6.76	15.912	441.264	160.098	17207.1	1816.46	7.968	83.532	77946.8	0.0649571
NL PLSA 1864	Normal	12.5	65.94	0.12	24.03	0.43	2.42	740.016	4.608	8.46	15.912	461.21	160.098	10111.4	1816.46	7.968	83.532	89227.3	0.060733
NL PLSA 1865	Normal	8.05	23.87	0.3	21.55	0.36	0.84	740.016	4.608	11.92	15.912	1276.17	160.098	13226	1816.46	7.968	83.532	68947.6	0.0583488
NL PLSA 1866	Normal	2.24	60.85	0.26	12	0.38	1.09	740.016	4.608	4.93	15.912	768.68	160.098	11165.4	1816.46	7.968	83.532	59951.5	0.0535346
NL PLSA 1867	Normal	7.28	24.3	0.41	22.03	0.59	1.45	740.016	4.608	31.17	15.912	441.264	160.098	5619.16	2320.11	22.86	173.04	59817	0.0451233
NL PLSA 1868	Normal	5.83	14.6	0.17	23.04	0.26	1.27	740.016	4.608	21.21	15.912	638.7	160.098	30876.4	1816.46	7.968	83.532	59579.8	0.0745941
NL PLSA 1869	Normal	2.18	28.83	0.39	21.41	0.31	1.04	740.016	4.608	15.13	15.912	1264.43	160.098	17374.5	1816.46	7.968	119.13	67033.9	0.0641031
NL PLSA 1870	Normal	3.83	109.81	0.24	107.78	0.8	2.04	740.016	4.608	8.57	15.912	441.264	160.098	8789.23	1816.46	7.968	83.532	63771.2	0.0607367
LCR 629 PLS1	Normal	135.05	65.96	0.66	16.96	0.48	1.69	1023.44	4.884	4.7	16.344	744.26	794.07	24299.1	2006.88	11.81	85.72	95396.5	0.798774
LCR 717 PLS1	Normal	30.75	28.27	0.33	41.46	0.29	1.15	1858.22	8.73	23.37	40.51	1788.39	670.14	54642.1	1942.47	19.4	174.27	52089.1	0.743358
LCR 759 PLS1	Normal	15.42	148.72	0.64	23.81	0.29	1.7	1934.43	4.752	24.67	19.17	2414.54	556.22	113487	1942.47	34.73	113.68	67002	0.950432
NL PLSA 1539	Normal	14.97	51.57	1.34	9.02	1.21	1.6	886.2	15.12	19.04	22.89	1085.45	550.69	58523.4	2035.44	16.58	94.32	95941.7	0.682667
LCR 728 PLS1	Normal	59.98	63.94	0.1	71.17	0.29	0.93	882.456	4.752	25.04	16.482	435.702	509.65	22564.9	2213.19	12.21	208.87	20627.9	0.324459
LCR 775 PLS1	Normal	21.48	4.85	1.34	75.59	2.58	2.61	895.128	15.03	19.41	36.83	1041.23	502.38	38859.4	6975.85	343.08	400.85	85027.6	0.885584
LCR 743 PLS1	Normal	15.61	25.68	1.49	79.34	0.81	1.58	895.128	4.848	13.49	25.91	1791.53	487.53	147000	2181.48	16.58	183.53	63424.9	0.954119
LCR 709 PLS1	Normal	18.73	30.08	0.96	26.01	1.05	2.41	895.128	4.848	13.69	16.494	1795.46	466.7	28572.8	1946.2	12.25	209.44	79037.5	0.324408
LCR 710 PLS1	Normal	16.42	11.48	1.36	64.13	1.03	1.79	895.128	5.85	7.85	16.494	958.34	436.82	24260.7	1946.2	9.63	183.53	128489	0.252134
NL PLSA 1545	Normal	34.29	103.25	0.4	15.69	0.59	1.46	2366.93	6.68	5.07	47.22	1560.89	434.2	54236.1	2035.44	12.64	220.67	32932.6	0.618582
LCR 768 PLS1	Normal	29.31	59.62	1.81	23.6	0.29	0.71	4921.76	4.752	23.35	24.54	5365.09	430.46	33531.2	1942.47	65.48	174.27	51661.6	0.606498
NL PLSA 1611	Normal	47.06	87.42	0.27	11.02	0.3	0.6	851.052	4.962	12.2	16.602	433.128	421.01	28010	2019.35	8.178	101.68	40915.2	0.289204
NL PLSA 1588	Normal	16.84	37.05	0.84	19.29	0.7	1.76	886.2	8.36	7.11	16.32	2641.96	408.6	52845	2035.44	8.28	94.32	32717.5	0.479517
NL PLSA 1601	Normal	19.98	21.94	0.52	7.56	0.37	1.14	3120.47	5.22	6.38	30.5	2139.96	408.6	41236.8	2035.44	8.28	335.64	50042.1	0.385073
LCR 704 PLS1	Normal	12.75	94.76	0.41	25.16	1.29	2.13	11636.8	11.58	66.85	16.482	2616.33	406.26	35208	3660.51	18.77	421.52	27178.7	0.603979
LCR 702 PLS1	Normal	14.05	160.06	1.52	12.3	0.29	1.13	3928.82	5.95	10.11	16.482	1649.97	398.14	133358	1942.47	20.66	376.13	23337.7	0.935575
NL PLSA 1541	Normal	115.63	56.25	0.79	37	0.87	2.67	1337.36	4.98	12.77	24.46	740.76	395.64	20582.7	2035.45	9.83	230.18	53328.3	0.36221
LCR 738 PLS1	Normal	23.52	22.81	0.88	40.87	0.97	1.33	895.128	4.848	15.25	16.494	2500.62	382.69	122519	1946.2	12.25	100.38	55784.5	0.870664
NL PLSA 1573	Normal	15.38	13.11	0.57	13.59	0.45	1.34	2242.94	4.98	40.36	24.46	777.88	382.55	42976.7	2035.44	8.28	94.32	36741.2	0.244459
LCR 757 PLS1	Normal	32.13	136.01	2.88	96.14	1.24	2.11	895.128	4.848	7.25	54.07	1949.9	367.56	43946	1946.2	8.98	100.38	78046.2	0.578193
LCR 707 PLS1	Normal	21.91	94.39	0.59	14.96	0.29	0.73	1431.34	4.92	49.27	16.482	1585.6	365.39	43633.4	1942.47	11.9	184.61	50993.3	0.3848
NL PLSA 1562	Normal	120.4	26.67	0.83	22.61	1.15	1.7	886.2	8.6	15.49	19.67	791.85	355.98	114785	4316.53	10.95	405.13	68685.2	0.959713
LCR 597 PLS1	Normal	26.18	78.82	0.33	37.17	0.36	1.39	913.98	4.884	11.66	16.344	458.64	350.82	38343.9	2006.88	8.238	97.39	61864.8	0.27191
LCR 753 PLS1	Normal	10.88	63.67	0.23	12.81	0.29	0.67	3688.83	4.752	8.32	16.482	716.84	348.84	61186.8	1942.47	52.31	163.47	19854.8	0.351311
LCR 746 PLS1	Normal	10.26	77.38	0.88	38.95	0.6	1.06	2478.16	4.848	5.65	16.494	2196.88	346.31	69390.3	1946.2	10.61	111.64	47241.6	0.547008
NL PLSA 1669	Normal	12.22	58.85	0.32	7.03	0.33	0.66	1736.84	6.71	9.77	19.39	682.76	344.47	11241.8	2678.49	32.39	286.95	35170.8	0.148693
LCR 698 PLS1	Normal	11.84	74.8	0.69	29.42	0.33	0.62	1793.24	5.26	70.21	38.24	2371.1	340.51	35177.6	2637.28	9.12	127.42	48124.9	0.401567
LCR 777 PLS1	Normal	12.56	60.21	0.67	12.73	0.45	0.86	2603.55	5.26	13.97	16.87	7377.64	340.51	32735.7	2845.75	19.4	239.88	21811.5	0.655635
LCR 749 PLS1	Normal	11.1	90.24	0.53	33.12	0.73	1.15	2263.67	6.28	36.89	19.09	1062.18	337.17	60685.2	2005.08	20.63	233.4	46990.7	0.441358
LCR 778 PLS1	Normal	18.13	24.48	0.63	34.62	0.29	1.14	1358.26	7.33	54.87	27.21	2054.62	332.16	23599.5	4255.21	10.66	213.49	50977.1	0.394623
NL PLSA 1653	Normal	8.76	58.53	0.33	9.62	0.43	0.74	1915.01	7.16	10.18	22.88	639.27	329.97	11006	2824.48	33.79	282.42	45004.1	0.152627
NL PLSA 1535	Normal	15.68	85.89	0.62	9.02	0.89	1.31	1982.85	5.96	42.78	16.32	1177.15	328.83	31089	2035.44	8.28	94.32	58071.6	0.242986
NL PLSA 1558	Normal	25.83	91.65	0.66	11.49	0.73	1.58	886.2	4.98	12.18	16.32	956.48	328.83	51735.8	2035.44	25.6	94.32	62207.5	0.393308
NL PLSA 1577	Normal	26.01	102.63	0.32	17.39	0.56	2.03	886.2	6.68	25.06	16.32	1157.78	328.83	87089.5	2035.44	12.07	94.32	58532	0.687273
NL PLSA 1589	Normal	243.82	12.67	0.49	23.83	0.75	1.65	886.2	7.65	24.14	16.32	464.1	328.83	11529.2	3604.4	8.28	264.68	61749.3	0.597465
NL PLSA 1598	Normal	14.97	25.47	0.79	19.82	0.6	1.95	1982.85	4.98	8.02	16.32	464.1	328.83	35376.2	2035.44	8.28	94.3	13708.4	0.148334
LCR 716 PLS1	Normal	85.3	107.02	0.38	35.71	0.29	1.1	882.456	8.73	31.89	16.482	885.32	323.76	25231	3256.64	21.3	356.97	51710.8	0.476047
NL PLSA 1550	Normal	24.67	119.59	1.01	14.5	0.93	1.39	16406.2	6.2	16.34	16.32	862.03	321.95	64944.4	2035.44	8.28	94.32	59798.3	0.517802
LCR 681 PLS1	Normal	15.68	18.1	2.33	53.46	1.38	1.55	3001.45	25.51	8.3	16.494	2416.55	321.9	28242.8	1946.2	14.41	183.53	118390	0.357768
LCR 785 PLS1	Normal	12.15	22.89	1.24	50.69	1.01	1.98	895.128	4.848	19.87	16.494	2530.19	321.9	93629	1946.2	8.178	84.888	71998.3	0.68127
LCR 742 PLS1	Normal	13.35	26.09	0.85	84.43	2.2	2.93	1430.76	6.13	17.3	32.2	614.9	315.78	60065.6	3640.15	156.56	226.72	98653.8	0.565655
NL PLSA 1542	Normal	28.77	23.87	0.44	17.67	0.91	1.81	886.2	7.65	22.61	16.32	1362.7	315.02	15107.4	2035.44	8.28	94.3	54516.1	0.13816
NL PLSA 1569	Normal	13.32	20.79	0.52	29.76	0.7	1.92	1996.48	9.08	18.59	33.42	2067.8	315.02	37739.4	2850.45	8.28	280.31	46207.4	0.352089
NL PLSA 1595	Normal	27.72	49.37	0.96	19.29	0.68	1.9	1537.11	4.98	34.17	21.3	1254.94	315.02	68124.3	2035.44	8.28	94.32	87278.1	0.506602
LCR 675 PLS1	Normal	8.9	17.54	1.36	46.78	0.94	1.07	895.128	4.848	3.68	16.494	883.71	312.72	29084.7	1946.2	8.178	111.64	107908	0.168363
LCR 701 PLS1	Normal	18.16	37.56	0.2	28.75	0.29	1.2	3629.18	6.98	20.12	16.482	539.39	311.11	21619	2637.28	31.51	204.18	34043.5	0.153379
NL PLSA 1720	Normal	14.23	88.17	0.79	41.4	0.55	1.35	5127.7	4.998	4.4	16.398	1141.38	308.03	8238.84	1994.87	8.3	102.9	115290	0.153264
LCR 700 PLS1	Normal	26.04	138.5	1.18	43.71	0.57	0.96	1642.89	9.44	13.01	27.98	1450.51	306.87	96120.5	10293.2	13.14	283.74	68135.1	0.99208
LCR 726 PLS1	Normal	10.68	27.1	0.1	23.02	0.29	0.93	1664.26	4.752	6.14	16.482	1434.77	306.87	59059.4	1942.47	12.52	194.57	37701.2	0.314785
LCR 729 PLS1	Normal	20.82	52.14	0.25	18.35	0.29	0.77	4476.46	4.92	43.15	17.64	2384.11	306.87	38693.2	1942.47	8.21	98.61	38535	0.281167
NL PLS 942	Normal	7.18	15.35	0.15	13	0.29	0.66	2520.63	10.48	14.53	24.73	774.99	306.19	6571.09	5600.29	10.72	367.15	28321.9	0.267756	Normal	Normal
LCR 692 PLS1	Normal	21.3	29.17	1.34	108.92	1.34	1.68	895.128	4.848	18.37	17.68	5826.48	303.51	72588.8	1946.2	9.96	84.888	106638	0.76842
LCR 625 PLS1	Normal	48.24	33.99	0.63	23.36	0.65	1.13	913.98	4.884	15.36	16.344	441.02	301.74	18451.8	2006.88	8.238	197.6	71780	0.14531
NL PLSA 1585	Normal	15.5	15.14	0.44	19.82	0.67	1.8	886.2	4.98	15.73	16.32	1284.24	301.03	60974.8	2035.44	8.28	94.32	57952.9	0.332598
NL PLSA 1602	Normal	9.58	30.92	1.11	20.72	1.03	2.04	886.2	5.22	22.8	16.32	1186.85	301.03	20766.9	2035.45	47.68	164.42	59912.6	0.132359
LCR 762 PLS1	Normal	21.19	16.66	1	78.11	0.92	1.74	895.128	4.848	12.99	16.494	538.33	300.44	27765	1946.2	8.178	150.55	94976.3	0.15139
LCR 711 PLS1	Normal	10.42	145.29	0.53	15.29	0.29	0.76	1978.16	4.752	20.99	16.482	1344.94	298.36	49222.4	1942.47	16.88	98.61	55269.6	0.390532
LCR 781 PLS1	Normal	14.96	141.93	0.84	5.11	0.29	1.49	7604.41	4.92	31.44	23.77	779.22	298.36	34568.7	1942.47	15.01	98.61	78010.6	0.294745
LCR 741 PLS1	Normal	23.24	38.12	1.31	121.49	0.85	1.07	895.128	4.848	13.77	16.494	1027.31	297.36	121739	1946.2	8.178	167.59	56574.6	0.779159
NL PLSA 1552	Normal	18.41	48.5	0.53	18.89	0.81	1.93	4917.37	6.68	7.46	16.32	667.05	293.96	68219.4	2035.45	8.28	210.71	63606.7	0.40883
LCR 771 PLS1	Normal	36.79	30.64	1.73	220.38	1.75	2.05	1198.17	4.848	27.12	42.6	1261.97	291.21	37876.7	1946.2	8.66	84.888	105321	0.302981
NL PLSA 1536	Normal	19.9	88.69	0.51	30.84	0.68	1.85	886.2	4.98	20.67	16.32	1245.19	286.85	20797.5	2035.44	10.39	94.32	58738	0.173345
NL PLSA 1762	Normal	14.65	89.11	0.62	79.57	0.76	2.4	789.042	4.998	4	16.398	846.45	285.62	30420.7	1994.87	8.47	118.75	167206	0.280315
NL PLSA 1788	Normal	10.81	9.03	1.1	45.56	0.54	3.44	767.838	4.83	8.81	14.214	452.562	285.61	22201.8	1932.81	8.214	90.59	135913	0.123694
LCR 665 PLS1	Normal	13.17	10.24	2.05	29.53	0.89	0.96	3145.72	4.848	13.57	16.494	466.98	285.04	32269.3	1946.2	8.178	84.888	91999	0.142359
NL PLSA 1433	Normal	24.1	13.99	0.09	8.9	0.44	0.86	982.41	4.98	10.51	16.32	1122.82	283.61	19539.3	2008.29	8.148	113.35	32767.8	0.105637	Normal	Normal
LCR 676 PLS1	Normal	39.36	24.13	1.13	199.24	1.13	1.51	2386.17	4.848	11.11	16.494	2123.34	281.95	35973.2	1946.2	12.42	84.888	107736	0.294321
LCR 780 PLS1	Normal	16.72	111.97	0.12	15.69	0.29	0.91	2490.17	8.03	25.2	20.33	1426.92	281.23	28846.7	1997.01	14.38	309.41	9856.63	0.218234
NL PLSA 1538	Normal	20.65	76.78	0.51	23.95	0.69	1.89	1126.57	5.22	19.88	19.67	2006.17	279.68	23416.2	2035.44	8.28	94.3	48744.4	0.200911
NL PLSA 1559	Normal	13.1	81.3	0.44	8.83	0.41	0.73	886.2	4.98	30.15	29.02	526.48	279.68	55484.9	2035.44	8.28	164.42	60203.8	0.331464
LCR 688 PLS1	Normal	19.23	59.02	1.38	48.43	0.77	1.49	895.128	4.848	20.92	36.83	1044.71	278.86	15710.1	1946.2	8.5	127.19	79528.3	0.145764
LCR 705 PLS1	Normal	14.89	228.35	0.1	15.29	0.29	0.56	5830.13	4.752	13.48	32.93	1038.05	272.6	55638.4	2213.19	10.04	213.49	20283.2	0.536656
LCR 706 PLS1	Normal	28.74	67.53	0.37	61.47	0.29	1.38	882.456	4.752	17.88	31.78	1089.97	272.6	23953.1	1942.47	16.88	204.18	48093.9	0.174515
NL PLSA 1533	Normal	10.53	35.47	0.57	15.25	0.58	1.49	886.2	6.68	8.61	26	1215.98	272.46	54471.8	2035.45	8.28	295.1	46040.6	0.297196
NL PLSA 1586	Normal	25.79	89.27	0.44	14.5	0.65	1.71	2811.58	4.98	11.47	16.32	495.19	272.46	76515.9	2035.44	8.28	94.32	50071	0.47924
NL PLSA 1587	Normal	23	15.51	0.34	17.94	0.68	1.75	1537.11	4.98	13.5	34.85	2726.78	272.46	46020.1	2035.44	8.28	94.32	46751.7	0.323357
NL PLSA 1591	Normal	46.51	34.56	0.58	15.69	0.84	2.02	5196.03	4.98	6.09	16.32	740.76	272.46	18237.2	2035.44	8.28	134.68	59509.3	0.13257
LCR 617 PLS1	Normal	31.44	79.32	0.84	76	0.53	1.36	913.98	4.884	9.77	16.344	754.01	269.84	22877.8	2006.88	10.27	210.9	73466.8	0.17308
NL PLSA 1520	Normal	16.45	35	0.52	49.49	0.29	0.97	782.172	4.842	10.12	21.45	1270.81	266.97	20135.3	1967.62	8.154	104.41	49188.3	0.118351
LCR 667 PLS1	Normal	14.23	46.6	0.63	50	0.86	1.04	895.128	6.13	9.4	16.494	719.23	266.48	39454.7	1946.2	8.178	150.55	59946.7	0.186603
LCR 714 PLS1	Normal	16.71	28.34	1.95	48.2	1.28	1.16	4289.43	4.848	20.29	16.494	917.47	266.48	48714.5	1946.2	8.178	100.38	94561.2	0.250663
LCR 758 PLS1	Normal	11.73	18.02	1.08	36.84	1.31	1.32	895.128	4.848	25.31	52.47	2627.88	266.48	25239.5	1946.2	8.178	159.22	90537.5	0.227743
LCR 699 PLS1	Normal	8.81	83.23	0.41	15.77	0.29	0.82	4207.44	4.752	15.22	19.17	723.72	263.92	29592.5	2320.19	18.77	113.68	37079.6	0.16761
LCR 779 PLS1	Normal	28.91	55.78	0.19	17.35	0.29	0.76	2580.82	5.26	72.03	42.03	1438.7	263.92	22109.3	3459.38	12.52	309.41	9202.55	0.255604
NL PLSA 1793	Normal	8.51	108.02	0.43	52.23	0.59	1.97	767.838	21.22	14.45	14.214	1494.19	263.55	36991.8	1932.81	9.85	312.94	152659	0.426167
LCR 678 PLS1	Normal	5.83	29.45	1.05	41.77	1.01	1.18	895.128	4.848	7.05	16.494	1189.76	260.27	50298.9	1946.2	8.178	84.888	98081.6	0.254683
LCR 713 PLS1	Normal	6.58	27.54	4.37	56.48	1.5	1.24	895.128	4.848	22.37	44.9	3706.21	260.27	31261.7	1946.2	9.96	88.14	167366	0.380798
LCR 734 PLS1	Normal	8.17	58.33	1.36	19.19	0.47	1.65	3724.69	7.68	7.81	16.482	1310.09	259.56	66016.7	3660.51	56.9	194.57	31328.2	0.531127
NL PLS 932	Normal	14.78	41.25	0.14	7.12	0.19	0.55	797.748	4.944	20.31	16.302	1870.61	258.3	34729.6	1964.08	8.238	181.13	38884.4	0.186374	Normal	Normal
NL PLS 946	Normal	14.07	21.71	0.16	7.12	0.19	0.58	797.748	4.944	17.67	16.302	1276.69	258.3	82779.3	1964.08	8.238	167.9	51749.8	0.44868	Normal	Normal
LCR 591 PLS1	Normal	29.64	59.96	0.31	13.32	0.36	0.69	913.98	4.884	24.18	16.344	2040.86	258.22	55002.3	2006.88	8.238	85.72	53239.6	0.374264
LCR 593 PLS1	Normal	22.32	124.67	0.99	17.38	0.6	0.72	913.98	8.63	6.71	16.344	899.8	258.22	18755.1	2006.88	8.238	197.6	99553.9	0.208413
NL PLSA 1563	Normal	5.4	23.28	0.5	11.32	0.46	1.38	4089.77	4.98	32.67	16.32	589.57	257.86	81335.4	2035.44	8.28	94.32	49189.7	0.377076
NL PLSA 1581	Normal	14.15	117.7	0.84	12.64	1.26	1.65	1901.22	8.13	10.49	16.32	1873.36	257.86	55272.8	2035.44	8.28	94.3	60434.5	0.436064
NL PLS 964	Normal	7.11	39.19	0.21	1.91	0.24	0.71	946.938	4.818	12.17	16.29	754.11	257.72	43430.2	1876.76	8.22	226.7	50747.7	0.173919	Normal	Normal
LCR 732 PLS1	Normal	18.88	42.45	0.19	9.65	0.29	0.72	1504.93	4.752	44.46	16.482	1187.68	255.19	64361.3	1942.47	11.28	140.17	18282	0.304943
LCR 770 PLS1	Normal	21.81	92.8	0.1	35.2	0.29	1	3239.02	7.33	9.34	16.482	2092.63	255.19	16594.1	1942.47	13.14	174.27	27935.9	0.16118
NL PLSA 1702	Normal	165.99	169.18	0.61	49.28	0.68	1.18	1600.12	4.998	15.02	16.398	650.36	254.9	52076.5	1994.87	7.56	118.75	81946.2	0.715707
NL PLSA 1710	Normal	12.43	26.9	0.37	21.91	0.52	1.05	3918.26	4.998	6.37	16.398	694.13	254.9	23715.2	1994.87	7.56	247.07	67542.7	0.110995
LCR 685 PLS1	Normal	8.28	82.11	1.25	27.88	0.76	1.16	1451	4.848	23.13	41.45	6030.66	254.05	87258	1946.2	8.98	141.53	78551.2	0.85042
LCR 697 PLS1	Normal	29.51	16.31	0.82	67.35	0.83	1.24	2816.36	4.848	6.03	16.494	599.41	254.05	35548.6	1946.2	8.178	159.22	71106.6	0.157265
LCR 672 PLS1	Normal	69.29	86.97	0.9	66.28	0.89	1.7	895.128	4.848	16.46	31.04	1582.53	247.82	18261.5	1946.2	12.25	111.64	83204.4	0.249428
NL PLSA 1814	Normal	32.74	86.1	0.18	24.1	0.39	1.16	740.016	6.8	2.43	17.14	441.264	247.47	21603.4	1816.46	7.968	96.04	49688.8	0.131465
LCR 590 PLS1	Normal	19.17	51.79	0.26	15.45	0.3	0.74	913.98	8.93	15.4	16.344	426.438	246.57	26360.7	2006.88	8.238	108.13	44360.3	0.124215
LCR 620 PLS1	Normal	14.22	17.73	0.43	43.86	0.43	1.23	913.98	14.54	4.61	16.344	548.73	246.57	22199.6	2006.88	8.238	183.67	56401.5	0.111297
NL PLSA 1387	Normal	105.17	56.51	0.26	6.8	0.3	0.72	851.052	4.962	18.7	16.602	468.53	246.57	11728.6	2019.35	8.37	84.492	62144.2	0.164386	Normal	Normal
NL PLSA 1387	Normal	105.17	56.51	0.26	6.8	0.3	0.72	851.052	4.962	18.7	16.602	468.53	246.57	11728.6	2019.35	8.37	84.492	62144.2	0.164386	Normal	Normal
LCR 761 PLS1	Normal	15.61	17.01	0.1	20.83	0.29	0.8	1275.39	4.752	2.44	16.482	1490	246.42	13138.4	6536.67	8.21	174.27	16556.2	0.340201
NL PLSA 1493	Normal	15.37	52.88	0.86	18.6	0.49	1.09	782.172	4.842	45.52	16.242	522.63	245.14	15458.8	1967.62	8.154	104.41	45698.2	0.0831732	Normal	Normal
NL PLSA 1584	Normal	13.4	34.24	0.54	39.14	0.87	1.92	8542.93	6.68	15.33	18.02	504.11	243	61824.2	2035.44	9.83	134.68	56863.8	0.276782
NL PLSA 1599	Normal	30.85	27.72	0.49	28.67	0.48	1.83	1792.77	4.98	11.32	16.32	464.1	243	30958.8	2035.44	8.28	94.32	57221.4	0.134094
LCR 737 PLS1	Normal	11.55	37.48	1	6.07	0.63	1.44	1632.22	5.77	23.47	16.87	1067.66	242.01	97150.1	3052.15	14.38	106.34	72136.3	0.673967
LCR 668 PLS1	Normal	24.46	75.72	0.85	24.67	0.83	1.2	895.128	4.848	20.33	16.494	975.49	241.58	25239.5	1946.2	8.178	141.53	66478.6	0.15538
LCR 686 PLS1	Normal	9.74	43.88	0.95	82.5	1.04	1.98	895.128	4.848	9.99	16.494	502.38	241.58	34839.3	1946.2	52.94	88.14	88862.2	0.152785
LCR 608 PLS1	Normal	16.54	43.99	0.67	17.7	0.47	0.79	913.98	14.54	14.32	16.344	635.57	240.75	26108.3	3112.88	11.19	247.88	51467.8	0.205602
LCR 718 PLS1	Normal	23.17	33.83	1.06	54.37	1.48	2.07	9343.19	4.848	14.91	16.494	777.59	238.46	28389.5	1946.2	8.178	191.17	33421.1	0.115636
LCR 614 PLS1	Normal	25.62	60.85	0.47	23.17	0.45	1.45	913.98	5.43	14.3	21.96	974.54	237.83	26919	2006.88	11.19	253.7	51840.6	0.155924
NL PLSA 1527	Normal	9.32	36.98	0.17	36.17	0.29	0.93	782.172	4.842	18.32	18.54	1300.72	237.82	29495.2	1967.62	8.154	104.41	30242.2	0.121434
LCR 673 PLS1	Normal	20.52	33.14	1.13	29.9	1.19	1.45	895.128	6.13	5.83	24.27	1048.2	235.33	8726.91	1946.2	11.92	219.91	88945.5	0.0938185
LCR 684 PLS1	Normal	24.17	12.56	0.54	77.3	0.75	0.92	1491.49	4.848	14.28	16.494	459.678	235.33	29522.2	1946.2	8.178	88.14	45558.1	0.10231
LCR 739 PLS1	Normal	11.38	28.34	0.34	21.33	0.67	1.25	895.128	4.848	11.84	16.494	1305.73	235.33	109025	1946.2	8.178	167.59	60644.2	0.638376
LCR 786 PLS1	Normal	10.33	33.68	1.72	34.17	1.5	1.04	895.128	4.848	18.47	16.494	2921.34	235.33	51193.7	1946.2	8.178	84.888	88613.1	0.340965
LCR 612 PLS1	Normal	30.36	28.02	0.5	37.51	0.44	0.97	913.98	4.884	3.73	16.344	933.62	234.91	40078.5	2006.88	8.238	168.99	48025.9	0.178117
LCR 640 PLS1	Normal	25.87	14.2	1.06	32.29	0.55	1.18	913.98	4.884	20.98	16.344	2040.86	234.91	38235.7	2006.88	21.86	85.72	90806.3	0.227204
NL PLS 923	Normal	15.36	74.56	0.18	2.81	0.23	0.54	841.524	10.7	37.38	16.764	2482.57	234.64	99117.3	1972.89	8.31	171.2	45811.6	0.718378	Normal	Normal
LCR 677 PLS1	Normal	6.93	6	3.97	36.76	1.22	1.23	1471.25	4.848	15.65	16.494	1104.35	232.2	55869.9	1946.2	10.94	154.93	142162	0.282426
NL PLSA 1724	Normal	5.31	109.1	0.34	21.41	0.64	1.03	1130.08	5.5	4.88	16.398	2091.67	231.08	27535.9	1994.88	7.56	233.1	73233.7	0.21998
NL PLSA 1745	Normal	7.66	22.28	0.19	24.63	0.26	0.81	2635.41	4.998	12.43	16.398	493.52	231.08	36349.7	1994.87	7.56	83.328	105984	0.145895
NL PLS 931	Normal	13.71	27.98	0.23	9.72	0.26	1.06	797.748	4.944	30.68	16.302	2249.87	230.64	60798.8	1964.08	10.92	91.704	27490.8	0.304731	Normal	Normal
NL PLS 931	Normal	13.71	27.98	0.23	9.72	0.26	1.06	797.748	4.944	30.68	16.302	2249.87	230.64	60798.8	1964.08	10.92	91.704	27490.8	0.304731	Normal	Normal
LCR 638 PLS1	Normal	15.77	50.77	0.77	17.28	0.41	0.72	1359.07	8.63	21.25	16.344	1040.03	229.08	31615.7	2431.46	8.46	204.33	44870.5	0.176763
LCR 662 PLS1	Normal	40.06	67.72	0.34	43.53	0.43	1.02	913.98	4.884	13.62	16.344	482.35	229.08	30309.2	2006.88	8.238	85.716	50423.3	0.156576
LCR 663 PLS1	Normal	26.55	74.38	1.21	11.93	0.57	0.87	1359.07	4.884	6.18	16.344	449.81	229.08	44524.4	2006.88	8.238	85.72	68529.7	0.221943
LCR 666 PLS1	Normal	7.58	80.49	1.15	43	0.96	1.32	6246.67	4.848	40.56	18.15	1925.96	229.06	57623.3	1946.2	8.178	159.22	87167.6	0.377496
LCR 670 PLS1	Normal	22.48	73.3	0.64	56.18	0.86	1.37	895.128	4.848	13.53	16.494	520.28	229.06	46195.5	1946.2	8.178	202.26	89224.1	0.244276
LCR 765 PLS1	Normal	12.29	38.27	0.99	87.73	1	1.37	895.128	4.848	4.43	16.494	2378.93	229.06	41583.8	1946.2	8.178	122.16	73595.3	0.242045
LCR 784 PLS1	Normal	8.45	70.56	0.82	19.08	0.53	0.85	895.128	4.848	12.67	16.494	5714.85	229.06	26210.7	1946.2	8.178	88.14	39442.2	0.321812
LCR 769 PLS1	Normal	34.25	31.39	0.1	25.02	0.29	0.79	1101.74	9.08	18.29	16.482	1256.25	228.71	20133.3	1942.47	17.51	231.31	14328.1	0.109742
NL PLSA 1534	Normal	244.78	50.97	0.53	14.8	0.49	1.28	1417.02	4.98	19.41	22.89	880.85	227.88	29936.9	2035.44	10.39	94.32	43075.5	0.53245
NL PLSA 1570	Normal	8.67	45.67	0.21	13.43	0.61	1.91	3247.53	4.98	8.86	16.32	876.14	227.88	23503	2035.44	8.28	94.32	47192.9	0.101127
NL PLSA 1592	Normal	9.85	62.65	1	17.11	0.82	1.46	2839.56	4.98	25.03	16.32	1357.79	227.88	26657.4	2035.44	16.58	164.42	54992.9	0.141691
NL PLSA 1597	Normal	13.62	35.97	0.28	36.01	0.68	2.23	886.2	5.22	20.8	22.89	815.18	227.88	20087.4	2035.44	8.28	210.71	53467.5	0.0988593
LCR 607 PLS1	Normal	10.01	69.29	0.31	74.95	0.42	1.25	913.98	4.884	4.73	16.344	426.438	226.16	28983.8	2006.88	8.238	190.72	74400.6	0.133299
NL PLS 951	Normal	11.83	64.04	0.14	7.12	0.19	0.6	797.748	4.944	4.56	16.302	1257.98	225.96	56901.3	1964.08	8.238	153.27	41792.4	0.274299	Normal	Normal
NL PLSA 1826	Normal	4.14	28.93	0.46	25.86	0.36	0.91	740.016	4.608	12.54	15.912	441.264	224.37	120403	1816.46	23.19	179.24	64130	0.63426
LCR 622 PLS1	Normal	32.4	56.4	0.35	25.48	0.59	1.48	913.98	5.43	3.76	17.15	789.97	223.24	29485.5	2006.88	8.238	118.15	75645	0.162681
NL PLSA 1500	Normal	37.01	23.79	0.29	42.03	0.3	0.72	782.172	4.842	5.96	16.242	448.368	223.09	24012.1	1967.62	8.154	84.67	56045.4	0.102847	Normal	Normal
NL PLSA 1530	Normal	7.53	35.17	0.67	34.48	0.47	0.77	6938.81	4.842	12.26	18.96	485.95	223.09	45899.4	1967.62	8.154	166.86	62809.3	0.166872
NL PLSA 1704	Normal	17.57	78.87	0.48	16.89	0.61	1.37	4500.37	4.998	2.24	16.398	1222.04	222.96	52813.2	1994.87	7.56	240.18	76732	0.310295
LCR 674 PLS1	Normal	13.7	56.01	1.14	26.57	1.01	1.3	895.128	4.848	7.84	16.494	1037.74	222.79	33914.5	1946.2	8.178	183.53	104355	0.182408
LCR 703 PLS1	Normal	20.37	37.78	1.8	37.61	1.88	1.6	2090.42	4.848	7.17	19.57	568.69	222.79	46299.2	1946.2	8.5	159.22	76703.4	0.199062
NL PLS 944	Normal	13.09	42.84	0.24	12.53	0.32	0.73	797.748	6.13	45.7	16.302	2731.35	221.27	45430.4	2043.45	81.45	204.69	35295	0.273559	Normal	Normal
LCR 751 PLS1	Normal	4.21	140.56	0.64	24.52	0.29	0.89	3063.8	5.95	14.78	16.482	1049.13	219.77	18994.2	2320.19	11.9	272.25	44424.9	0.158811
NL PLSA 1185	Normal	12.36	42.51	0.23	3.45	0.39	0.78	1049.45	4.782	18.78	15.816	1139.44	217.42	50146.6	1925.91	7.86	118.51	38706	0.197554	Normal	Normal
LCR 602 PLS1	Normal	33.64	97.31	0.87	28.85	0.51	1.05	913.98	4.884	14.67	16.344	744.26	217.39	10376	2006.88	8.238	97.39	61393.8	0.107325
LCR 691 PLS1	Normal	17.02	14.21	0.84	68.27	0.89	1.69	895.128	4.848	6.9	20.51	887.08	216.49	48990.2	1946.2	8.178	84.888	63503.3	0.186224
LCR 694 PLS1	Normal	6.44	72.14	0.77	72.13	1.07	1.5	2182.09	4.848	7.79	22.86	712.8	216.49	40538	1946.2	8.178	191.17	98211.9	0.203344
NL PLSA 1753	Normal	12.2	47.77	0.12	27.33	0.44	1.19	789.042	6.79	9.64	20.41	2047.17	214.74	27489.5	1994.88	34.74	285.25	50652.4	0.163647
NL PLSA 1767	Normal	15.14	55.23	0.2	49	0.31	1.87	789.042	4.998	12.72	16.398	467.778	214.74	26092.6	1994.87	7.56	83.33	97680.5	0.124812
NL PLSA 1222	Normal	4.52	46.16	0.16	10.01	0.29	0.74	802.884	5.77	13.81	16.47	655.04	214.42	48823.6	2573.12	8.22	243.51	29637.2	0.205145	Normal	Normal
LCR 712 PLS1	Normal	10.26	60.46	0.81	11.99	0.49	0.75	895.128	4.848	12.72	16.494	1822.97	213.34	41931.8	1946.2	8.178	84.888	59089.5	0.212238
NL PLSA 1555	Normal	34.44	26.48	0.48	11.32	0.53	1.38	886.2	5.22	28.42	16.32	612.26	212.46	25967	2035.44	8.28	94.3	45412	0.107236
NL PLSA 1556	Normal	16.47	76.37	0.27	8.06	0.67	1.7	4888.12	4.98	8.19	16.32	956.48	212.46	45876.9	2035.44	9.27	94.32	41121.5	0.21
NL PLSA 1607	Normal	41.02	20.49	0.47	22.36	0.61	1.67	1231.65	15.58	12.13	16.32	1186.85	212.46	33277.9	2035.44	8.28	264.68	57674.2	0.199882
NL PLSA 1242	Normal	3.56	12.61	0.1	9.13	0.32	0.68	4580.53	4.98	8.91	16.47	551.85	211.55	21411.4	1973.6	8.22	121.83	33588.3	0.0629911	Normal	Normal
NL PLSA 1632	Normal	19.11	41.75	0.56	16.64	0.54	1.21	851.052	4.962	12.78	16.602	847.56	211.49	36373	2288.36	8.178	165.88	83712.5	0.182014
LCR 754 PLS1	Normal	12.3	32.54	0.1	24.03	0.29	1.09	1610.91	7.85	14.98	16.482	648.75	210.76	31322.9	1942.47	9.74	248.24	39386.3	0.111165
LCR 774 PLS1	Normal	10.19	11.01	1.21	61.22	0.73	1.18	7072.51	4.848	28.34	16.494	459.678	210.19	18984.6	1946.2	8.178	100.38	75501.9	0.0700612
NL PLSA 1498	Normal	19.38	68.46	0.51	13.24	0.57	1	782.172	8.27	16.1	16.242	727.25	208.26	41068.1	1967.62	8.154	116.28	62078	0.194169	Normal	Normal
NL PLSA 1799	Normal	6.58	93.95	0.35	38.06	0.26	1.05	740.016	6.54	35.04	19.88	2138.4	206.96	53490.7	1816.46	86.79	119.13	68578.9	0.343286
NL PLSA 1382	Normal	15.65	87.78	0.14	8.15	0.3	0.76	851.052	4.962	7	20.14	2375.1	206.43	22672	2019.35	8.178	106.2	39997.3	0.165972	Normal	Normal
NL PLSA 1382	Normal	15.65	87.78	0.14	8.15	0.3	0.76	851.052	4.962	7	20.14	2375.1	206.43	22672	2019.35	8.178	106.2	39997.3	0.165972	Normal	Normal
NL PLSA 1701	Normal	7.53	182.28	0.75	41.55	0.91	1.48	2254.19	8.62	24.92	21.2	2024.99	206.41	65718.4	1994.87	7.56	118.75	111291	0.613352
NL PLSA 1729	Normal	7.12	40.1	0.55	36.82	0.55	1.16	998.52	4.998	8.27	22.76	3191.78	206.41	41392.2	1994.87	149.38	125.81	76592.6	0.288558
NL PLSA 1752	Normal	11.67	24.05	0.14	31.49	0.23	0.92	789.042	4.998	3.97	16.398	467.778	206.41	17813.2	1994.87	7.56	150.42	59256.5	0.0697729
NL PLSA 1756	Normal	13.41	10.81	0.2	34.2	0.25	1.28	789.042	4.998	19.97	16.398	1385.84	206.41	31889.2	1994.87	29.77	118.75	61659.1	0.12432
NL PLSA 1772	Normal	12.17	72.23	0.24	26.6	0.26	1.08	1033.55	4.998	9.08	16.398	594.55	206.41	25531	1994.87	7.56	83.33	98787	0.13099
LCR 639 PLS1	Normal	32.46	17.55	0.56	25.48	0.43	1.73	913.98	4.884	2.45	16.344	715.16	205.68	8578.12	2006.88	8.238	97.39	86587.1	0.0722323
LCR 592 PLS1	Normal	14.62	39.37	0.35	16.64	0.45	1.26	2782.15	4.884	10.49	16.344	432.26	202.75	28194.7	2006.88	9.36	210.9	89932.5	0.116087
NL PLS 947	Normal	10.05	53.01	0.16	7.12	0.32	0.58	797.748	11.89	20.65	19.41	2826.23	202.28	41570.7	1964.08	9.9	210.11	33012.2	0.261088	Normal	Normal
LCR 715 PLS1	Normal	9.14	89.97	0.15	46.41	0.29	0.91	4574.88	6.64	32.43	16.482	972.02	201.69	23148	2213.19	9.43	213.49	21672.3	0.118879
NL PLS 919	Normal	1.85	51.67	0.12	7.75	0.18	0.78	867.44	4.902	36.17	15.744	1587.54	201.47	79312.1	2904.45	7.974	181.6	46370.7	0.49084	Normal	Normal
NL PLSA 1655	Normal	10.63	127.02	0.32	10.23	0.94	2.04	16512.4	6.27	7.21	16.602	1072.12	201.36	9725.6	2678.49	13.27	234.28	14818.5	0.116878
NL PLSA 1519	Normal	8.51	46.07	0.53	21.56	0.34	0.92	782.172	4.842	13.63	16.242	461.83	200.79	22465.2	1967.62	10.84	91.56	47645.2	0.0788122
LCR 606 PLS1	Normal	17.93	60.19	0.31	30.67	0.4	1.05	913.98	8.63	8.4	16.344	426.438	199.82	15269.3	2006.88	8.238	183.67	72688.4	0.0910373
NL PLSA 1708	Normal	12.76	159.16	0.56	25.57	0.61	1.16	789.042	4.998	8.68	16.398	697.26	197.97	44855.9	1994.87	7.56	155.91	100570	0.30958
NL PLSA 1726	Normal	8.58	65.44	0.75	25.39	0.39	0.98	789.042	4.998	13.49	16.398	1437.69	197.97	27350.2	1994.87	7.56	176.07	81251.1	0.145809
NL PLSA 1731	Normal	10.92	60.07	0.43	79.45	0.51	1.57	841.32	4.998	6.79	16.398	885.08	197.97	40702.5	1994.87	8.97	144.71	96667.2	0.190112
NL PLSA 1735	Normal	14.37	90.16	0.46	107.28	0.71	1.58	789.042	4.998	6.6	18.82	788.92	197.97	37104.4	1994.87	11.7	83.328	110507	0.209445
LCR 720 PLS1	Normal	15.54	23.39	1.18	44.54	0.72	1.11	986.02	4.848	28.09	16.494	2475.33	197.54	56419.9	1946.2	8.178	132.09	59540.7	0.290972
LCR 721 PLS1	Normal	23.38	60.98	1.83	34.34	1.37	1.17	895.128	33.07	8.25	17.2	1302.07	197.54	60134.4	1946.2	8.98	84.888	73690.1	0.468303
LCR 772 PLS1	Normal	22.38	25.6	0.65	70.66	1.26	1.55	1248.71	4.848	21.28	16.494	1682.45	197.54	28352.9	1946.2	8.178	84.888	74938	0.137139
NL PLSA 1319	Normal	11.25	36.02	0.13	7.28	0.22	0.65	802.884	4.98	24.78	16.47	556.95	197	31649.6	1973.6	8.22	159.62	33743.2	0.0966421	Normal	Normal
NL PLSA 1319	Normal	11.25	36.02	0.13	7.28	0.22	0.65	802.884	4.98	24.78	16.47	556.95	197	31649.6	1973.6	8.22	159.62	33743.2	0.0966421	Normal	Normal
NL PLSA 1319	Normal	11.25	36.02	0.13	7.28	0.22	0.65	802.884	4.98	24.78	16.47	556.95	197	31649.6	1973.6	8.22	159.62	33743.2	0.0966421	Normal	Normal
NL PLSA 1551	Normal	9.01	139.75	0.52	16.12	0.74	1.94	2174.27	4.98	23.7	22.89	1530.99	196.7	26105.7	2035.44	8.28	94.32	55401.8	0.188916
NL PLSA 1561	Normal	139.69	19.27	0.36	11.99	0.4	1.5	1205.32	4.98	8.04	16.32	937.52	196.7	22391.6	2035.44	8.28	94.32	39509.3	0.204941
NL PLSA 1566	Normal	8.4	55.52	0.38	21.86	0.67	1.65	886.2	5.71	6.95	26	539.94	196.7	33405.4	2452.42	8.28	322.68	38305.1	0.14525
NL PLSA 1576	Normal	7.26	20.19	0.3	16.55	0.6	1.56	886.2	4.98	4.82	16.32	909.14	196.7	53010.1	2035.45	8.28	94.32	41217.9	0.173583
NL PLSA 1583	Normal	16.24	22.49	0.8	30.41	0.7	1.83	886.2	9.55	14.56	36.27	539.94	196.7	33099.3	2035.44	8.28	94.32	67095.7	0.138439
NL PLSA 1215	Normal	4.25	21.52	0.11	9.57	0.31	0.73	790.476	4.782	6.69	15.816	706.22	196.47	18192.5	2283.48	7.86	200.36	34622	0.0677532	Normal	Normal
LCR 633 PLS1	Normal	39.35	10.8	0.42	13.78	0.91	0.82	913.98	4.884	9.07	17.15	692.69	193.95	34462.2	2006.88	9.96	85.72	86168.7	0.1444
LCR 636 PLS1	Normal	17.99	54.01	1.05	18.33	0.38	0.78	913.98	4.884	5.92	16.75	1357.37	193.95	65502.7	2006.88	8.238	153.37	37520.2	0.3093
NL PLSA 1789	Normal	1.35	49.48	0.42	95.23	0.49	3.82	767.838	4.83	7.09	14.214	519.17	193.67	54628.7	1932.81	8.214	90.59	149120	0.250651
NL PLSA 1518	Normal	55.64	10.28	0.21	48.61	0.28	0.82	1022.07	5.3	13.42	23.51	448.368	193.3	32580.4	1967.62	8.154	184.47	37712.9	0.127337
LCR 760 PLS1	Normal	12.1	91.08	0.13	27.52	0.29	0.79	2913.08	4.752	11.08	16.482	435.702	192.55	77203.1	5030.98	11.28	194.57	23805.8	0.651294
NL PLSA 1426	Normal	5.98	44.71	0.13	9.38	0.32	2.54	835.488	4.98	7.02	16.32	445.404	191.94	16601.1	2008.29	11.22	145.32	60018.2	0.0679508	Normal	Normal
NL PLSA 1193	Normal	4.74	13.3	0.14	5.3	0.29	0.62	1551.35	4.782	9.04	15.816	824.15	191.23	31632.4	1925.91	7.86	162.23	33486.5	0.083608	Normal	Normal
LCR 623 PLS1	Normal	8.09	11.53	0.32	11.46	0.42	0.79	913.98	8.33	16.16	16.344	2241.09	191.02	9963.05	2006.88	8.238	297.53	45046.1	0.0783103
LCR 724 PLS1	Normal	16.46	62.35	0.1	20.61	0.29	0.52	2280.41	6.86	24.73	19.96	1298.13	189.4	10084.4	1858.7	14.54	95.83	17366	0.0684665
NL PLSA 1732	Normal	4.16	66.23	0.13	41.86	0.4	1.58	789.042	5.63	13.46	18.82	467.778	189.39	38363.2	1994.87	7.56	218.3	88872.1	0.157181
LCR 641 PLS1	Normal	10.11	46.98	0.39	25.67	0.76	1.29	913.98	17.44	14.61	16.344	503.29	188.08	19809	5011.79	151.59	419.04	50393.6	0.292496
LCR 646 PLS1	Normal	14.22	75.32	0.47	31.21	0.36	1.12	3076.45	4.884	4.3	16.344	426.438	188.08	29987	2006.88	8.238	127.59	70800.3	0.12475
LCR 660 PLS1	Normal	21.61	85.14	0.59	19.26	0.51	1.34	913.98	4.884	9.97	16.344	1064.37	188.08	24843.2	2006.88	8.238	85.716	80933.7	0.143886
LCR 763 PLS1	Normal	9.46	15.2	0.73	46.3	0.7	1.26	895.128	4.848	19.18	16.494	459.678	188	26952.9	1946.2	8.178	150.55	70686.2	0.0818018
NL PLSA 1430	Normal	15.33	24.71	0.25	9.14	0.32	1.17	835.488	4.98	4.28	16.32	955.49	186.09	18336.9	2008.29	8.148	118.32	47539.6	0.073026	Normal	Normal
NL PLSA 1634	Normal	32.43	36.65	0.68	23.79	0.32	0.91	851.052	4.96	12.65	16.602	561.87	186.08	25078	2019.35	13.69	84.492	137373	0.139409
LCR 601 PLS1	Normal	12.04	34.11	0.41	25.67	0.6	1.1	913.98	4.884	16.91	16.344	695.89	185.14	13361.5	2006.88	8.238	145.14	83273.1	0.0703492
NL PLSA 1746	Normal	7.93	318.1	0.22	22.4	0.29	0.92	3311.33	6.27	5.66	16.398	4011.7	185.05	61508	2654.31	7.56	260.35	51536.9	0.811895
LCR 671 PLS1	Normal	5.18	66.01	0.96	23.11	1.24	1.48	1208.28	4.848	22.1	16.494	1878.27	184.82	30792.2	1946.2	8.178	159.22	72708	0.156422
LCR 690 PLS1	Normal	13.56	60.32	2.33	41.69	2.33	1.74	895.128	5.56	30.18	27.54	1093.78	184.82	52982.2	1946.2	9.96	111.64	96066.5	0.272587
LCR 755 PLS1	Normal	13.38	21.72	0.72	62.39	0.89	1.77	5218.29	4.848	6.98	16.494	890.44	184.82	19701	1946.2	8.178	327.82	68106.9	0.0801981
LCR 783 PLS1	Normal	17.1	43.51	1.18	38.95	0.82	1.32	895.128	7	7.68	28.94	459.678	184.82	6296.3	1946.2	8.178	226.72	52422.9	0.0584143
LCR 680 PLS1	Normal	13.21	137.24	3.88	13.32	0.29	1.25	4859.55	5.26	6.52	18.02	1023.3	183.34	31692.2	1942.47	22.88	106.34	95401.7	0.210341
LCR 745 PLS1	Normal	9.59	83.11	0.1	21.13	0.29	1.03	1132.13	5.95	25.76	31.4	744.44	183.34	22467.4	2637.28	43.81	194.57	22634	0.128607
LCR 750 PLS1	Normal	10.07	51.03	0.59	16.4	0.29	0.71	931.71	4.752	16.39	16.482	2956.53	183.34	30706.3	1942.47	9.43	113.68	35815.3	0.164806
LCR 752 PLS1	Normal	16.69	11.15	0.61	16.56	0.3	1.05	1337.48	4.92	9.26	16.482	964.73	183.34	157671	2845.75	10.66	222.52	47339.8	0.88641
NL PLSA 1177	Normal	20.72	69.49	0.21	12.3	0.29	0.53	882.456	4.752	8.14	16.482	1356.59	183.34	20564.9	1942.47	9.43	184.61	57981.2	0.113548	Normal	Normal
NL PLSA 1183	Normal	7.24	84.62	0.1	12.04	0.29	0.53	882.456	4.92	5.72	16.482	1796.59	183.34	19263.6	1942.47	8.052	174.27	32633	0.106507	Normal	Normal
LCR 588 PLS1	Normal	20.65	230.06	0.44	23.56	0.7	0.83	2003.87	12.5	20.62	20.76	803.13	182.2	35609.9	2006.88	8.238	127.59	76809.9	0.359224
LCR 645 PLS1	Normal	17.19	12.64	0.92	17.07	0.8	0.93	913.98	4.884	17.24	16.344	524.4	182.2	8329.28	2006.88	10.27	153.37	72994.2	0.0517727
LCR 650 PLS1	Normal	8.91	48.99	0.56	50.74	0.84	1.8	913.98	10.35	11.72	38.46	1659.79	182.2	9870.31	4910.34	88.18	241.98	99081.5	0.30858
LCR 773 PLS1	Normal	10.05	28.26	0.6	68.84	0.85	1.49	895.128	4.848	5.4	21.92	461.14	181.63	19383.4	1946.2	8.178	141.53	100404	0.0807807
NL PLSA 1778	Normal	6.57	53.56	0.19	50.17	0.4	1.56	1677.86	5.36	6.52	14.214	881.77	181.31	28190.9	1932.81	65.39	164.29	64521.7	0.107452
NL PLSA 1785	Normal	1.52	149.54	0.22	38.98	1.1	1.88	767.838	4.83	11.25	14.214	1502.97	181.31	17896.5	1932.81	8.44	282.92	66972	0.14223
NL PLSA 1393	Normal	8.5	77	0.4	8.79	0.44	0.76	851.052	5.18	102.98	16.602	1355.83	180.96	42131.6	2019.35	8.178	97	101272	0.222764	Normal	Normal
NL PLSA 1709	Normal	8.2	47.88	0.84	23.48	0.43	0.95	789.042	7.31	21.94	33.05	949.94	180.67	36166.8	1994.87	7.56	194.06	70657.4	0.158669
NL PLSA 1721	Normal	10.12	62.62	0.3	27.6	0.56	1.26	789.042	4.998	12.74	19.61	930.42	180.67	20388.3	1994.87	7.56	102.9	96439.8	0.107827
NL PLSA 1727	Normal	8.15	34.21	0.17	41.71	0.33	1.5	789.042	4.998	4.67	16.398	467.778	180.67	19573.8	1994.87	7.56	132.45	83142.6	0.075381
NL PLSA 1757	Normal	9.95	63.01	0.53	27.24	0.56	1.01	4157.45	6.79	13.93	18.82	982.59	180.67	21145.8	1994.87	7.56	194.06	48536.6	0.0967137
NL PLSA 1773	Normal	8.15	31.59	0.79	79.45	0.44	1.23	806.46	4.998	3.22	16.398	606.91	180.67	38638	1994.87	7.56	185.29	69782	0.125324
NL PLSA 1546	Normal	19.16	34.78	1.43	19.82	0.62	1.45	886.2	6.68	14.39	16.32	956.48	180.56	30357.5	2035.44	8.28	94.32	49026.7	0.113756
NL PLSA 1560	Normal	29.29	68.7	0.66	12.48	0.49	1.33	886.2	5.22	16.77	16.32	947	180.56	50814.4	2035.44	10.11	94.32	50194.1	0.235117
NL PLSA 1579	Normal	13.32	58.08	0.46	17.67	0.53	1.53	1792.77	11.89	24.23	16.32	1481.28	180.56	39557	2035.44	8.28	94.3	44095.3	0.188582
NL PLSA 1582	Normal	19.64	40.46	5.11	11.32	0.84	1.66	886.2	7.65	37.38	37.68	1630.91	180.56	44466.1	2035.44	8.28	94.32	70527.6	0.242571
NL PLSA 1593	Normal	10.8	40.91	0.39	12.48	0.58	1.72	886.2	6.2	15.07	16.32	1042.28	180.56	30724	2035.44	8.28	264.68	34199.6	0.10948
NL PLSA 1596	Normal	14.67	58.84	1.99	18.89	0.86	2.34	886.2	5.22	21.02	26	504.11	180.56	24931.6	2035.44	8.71	94.3	69693.9	0.106714
LCR 683 PLS1	Normal	11.63	36.6	1.03	55.43	1.14	1.2	895.128	4.848	13.15	16.494	459.678	178.44	24109.5	1946.2	8.178	132.09	78967.8	0.0850781
LCR 736 PLS1	Normal	10.05	67.42	0.84	36.76	1.06	1.5	895.128	4.848	13.31	22.39	2151.87	178.44	84797.4	1946.2	10.61	246.4	78103.4	0.541601
LCR 764 PLS1	Normal	98.88	106.27	1.35	175.75	1.29	2.55	895.128	4.848	4.64	17.68	544.37	178.44	43842	1946.2	9.63	88.14	88806.8	0.362463
NL PLSA 1523	Normal	16.16	25.23	0.35	34.75	0.3	0.93	1383.38	4.842	3.97	16.242	747.15	178.21	37033.2	1967.62	8.154	116.28	51651.1	0.114882
NL PLSA 1805	Normal	5.77	13.54	0.63	77.4	0.51	1.87	1687.72	4.608	39.76	15.912	1788.23	177.75	18540	1816.46	9.63	100.04	118028	0.0942241
LCR 630 PLS1	Normal	15.39	132.32	0.41	17.28	0.49	0.77	913.98	6.78	11.19	18.75	984.83	176.31	36076.7	2006.88	8.238	136.56	29028.8	0.187641
LCR 637 PLS1	Normal	22.69	31.86	0.26	62.91	0.3	1.03	913.98	4.884	9.87	16.344	518.35	176.31	18774.1	2006.88	8.238	161.31	53522	0.0727892
LCR 659 PLS1	Normal	13.47	53.63	0.32	17.07	0.38	1.1	2019.85	4.884	13.83	16.344	426.438	176.31	8725.84	2006.88	8.238	168.99	57075.5	0.0560024
NL PLSA 1740	Normal	17.31	51.34	0.13	14.84	0.28	0.52	789.042	4.998	6.08	20.01	551.48	176.26	45598.7	1994.87	10.32	102.9	70569.2	0.173167
NL PLSA 1316	Normal	1.35	1.6	0.14	6.49	0.25	0.58	802.884	4.98	7.78	16.47	639.4	176.07	16021.6	1973.6	8.22	121.83	41257.4	0.0464375	Normal	Normal
NL PLSA 1219	Normal	10.95	12.12	0.2	4.17	0.29	1.36	3385.48	5.1	7.5	15.816	764.72	175.49	24988.5	1925.91	7.86	83.718	62141.3	0.0751634	Normal	Normal
LCR 723 PLS1	Normal	11.17	60	0.92	77.57	0.9	1.46	895.128	4.848	6.04	20.04	1076.2	175.24	40538	1946.2	8.178	84.888	83367.7	0.173543
LCR 766 PLS1	Normal	9.59	143.23	0.35	16.09	0.29	0.62	2855.4	4.752	16.64	16.482	1045.44	174.05	14858.9	1942.47	9.43	194.57	32865.1	0.103377
LCR 689 PLS1	Normal	12.68	112.05	0.54	46.62	0.74	1.66	895.128	4.99	6.59	16.494	568.69	172.04	21582	1946.2	8.178	84.888	75393	0.113346
LCR 725 PLS1	Normal	10.75	23.51	0.69	78.73	1.27	1.59	4069.65	4.848	24.22	16.494	2492.18	172.04	43980.7	1946.2	190.15	191.17	115776	0.258745
LCR 733 PLS1	Normal	17.17	54.44	1.28	32.59	1.1	1.08	7269.66	5.99	12.37	25.67	1567.27	172.04	17530.9	2005.08	16.24	159.22	81087.7	0.116038
LCR 740 PLS1	Normal	11.13	31.66	3.81	28.07	1.39	1.3	895.128	8.02	17.48	25.44	1409.1	172.04	82561.2	1946.2	8.178	111.64	81536.2	0.441832
NL PLSA 1836	Normal	5.06	21.25	0.53	56.53	0.56	1.28	740.016	4.608	9.39	15.912	441.264	171.88	14150.4	1816.46	7.968	166.74	86655	0.0535581
NL PLSA 1768	Normal	2.19	97.96	0.27	40.78	0.3	1.07	789.042	5	7.24	16.398	594.55	171.8	33102.8	1994.87	7.56	273.05	59823.8	0.133586
NL PLSA 1622	Normal	26.31	100.07	0.42	7.03	0.3	0.85	851.052	4.962	14.5	16.602	729.55	170.67	11602.4	2019.35	10.25	87.1	46207.6	0.0852656
NL PLSA 1626	Normal	21.95	174.33	0.47	20.72	0.57	0.78	940.86	4.962	13.31	16.602	1281.4	170.67	33217.8	2019.35	8.178	196.33	68100.3	0.254799
NL PLSA 1525	Normal	11.64	32.94	0.84	17.72	0.57	0.79	782.172	4.842	28.43	52.42	578.7	170.61	68033.9	1967.62	8.154	147.98	65658.2	0.301468
LCR 627 PLS1	Normal	88.92	69.14	0.77	80.24	0.67	1.57	913.98	4.884	10.37	16.344	426.438	170.42	29790	2006.88	18.53	108.13	93257.2	0.213827
LCR 719 PLS1	Normal	9.14	23.84	0.95	45.02	0.78	1.06	895.128	4.848	13.15	16.494	593.24	168.83	45607.9	1946.2	8.178	84.888	72090.4	0.136455
NL PLSA 1428	Normal	23.45	72.67	0.15	14	0.49	1.15	863.26	5.32	8.72	16.32	1059.23	168.42	29208.8	2008.29	8.148	234.83	38146.3	0.12749	Normal	Normal
NL PLSA 1437	Normal	7.52	44.94	0.12	5.48	0.26	0.83	930.87	4.98	10.34	16.32	445.404	168.42	19140.6	2008.29	8.148	113.35	32336.2	0.0601583	Normal	Normal
LCR 616 PLS1	Normal	15.67	131.47	0.62	14	0.52	0.84	1373.78	4.884	13.65	16.344	2136.51	167.47	35609.9	2006.88	8.238	118.15	62504.9	0.2459
NL PLSA 1320	Normal	4.91	28.56	0.14	8.22	0.28	0.73	802.884	4.98	6.29	16.47	702.29	166.86	11559.5	1973.6	8.22	171.94	41900.6	0.0480046	Normal	Normal
NL PLSA 1800	Normal	10	52.12	0.32	16.25	0.45	1.05	740.016	4.608	12.71	22.62	833.44	166	38470.2	1816.46	7.968	147.17	60566.6	0.129457
NL PLSA 1829	Normal	13.68	72.74	0.25	17.59	0.45	0.72	740.016	4.608	8.83	15.912	441.264	166	18429.5	1816.46	7.968	83.532	56461.4	0.0714202
NL PLSA 1833	Normal	9.04	39.01	0.18	43	0.26	1.06	740.016	4.608	5.1	15.912	452.31	166	36942.1	1816.46	7.968	103.98	51644.6	0.0971179
LCR 722 PLS1	Normal	16.95	73.91	1.27	46.06	1.17	1.77	895.128	4.848	8.4	16.494	709.6	165.62	71300.8	1946.2	8.178	84.888	88145.4	0.349065
NL PLSA 1610	Normal	18.7	291.25	2.88	8.15	0.55	0.9	2056.28	4.962	27.83	20.39	509.62	165.5	14666.9	2019.35	8.178	84.492	58751.8	0.211991
NL PLSA 1613	Normal	14.79	89.23	0.36	9.42	0.3	0.74	1343.57	4.962	5.06	16.602	433.128	165.5	33423.2	2019.35	8.178	87.1	58001.9	0.129533
NL PLSA 1616	Normal	77.09	124.55	3.31	38.45	0.96	1.38	851.052	5.39	17.15	70.35	445.71	165.5	146963	2019.35	14.11	84.492	108126	0.949759
NL PLSA 1633	Normal	8.29	52.22	0.35	7.26	0.34	0.72	2521.83	4.962	8.87	16.602	824.83	165.5	13366.6	2019.35	8.178	84.492	62068.6	0.0655077
NL PLSA 1640	Normal	16.89	71.91	0.19	10.93	0.3	0.75	1221.8	4.962	9.89	16.602	1015.78	165.5	32772.6	2019.35	8.178	97	46590.7	0.130859
NL PLSA 1184	Normal	4.25	36.56	0.15	2.41	0.29	0.6	2108.4	4.782	8.86	15.816	1288.8	164.99	68137	1925.91	7.86	148.44	27488.6	0.240016	Normal	Normal
NL PLSA 1192	Normal	6.79	7.03	0.1	8.73	0.29	0.64	943.52	4.782	7.55	15.816	529.46	164.99	26569.8	1925.91	39.5	162.23	34029.4	0.0613781	Normal	Normal
NL PLSA 1196	Normal	9.66	8.47	0.14	4.17	0.29	0.62	862.07	4.782	5.38	15.816	431.328	164.99	30177.3	1925.91	7.86	93.06	41047.7	0.0685197	Normal	Normal
LCR 747 PLS1	Normal	7.08	168.63	2.75	15.45	0.76	0.65	882.456	4.752	48.18	16.482	4709.15	164.67	52772.8	1942.47	13.14	113.68	74665.6	0.559537
NL PLSA 1179	Normal	6.86	345.4	0.24	8.16	0.29	0.5	2490.17	4.752	29.15	16.482	1164.99	164.67	57725.5	1942.47	13.14	213.49	15746.6	0.538282	Normal	Normal
LCR 589 PLS1	Normal	41.57	38.86	0.25	68.32	0.33	0.86	1477.71	5.43	4.3	16.344	686.29	164.52	17419.9	2006.88	8.238	132.13	55109.1	0.0853653
LCR 613 PLS1	Normal	10.76	209.91	0.52	15.99	0.35	0.74	913.98	4.884	14.72	16.344	443.95	164.52	16177.6	2006.88	8.238	168.99	46644.9	0.134254
LCR 624 PLS1	Normal	20.28	41.32	0.62	29.95	0.61	1.21	1829.96	4.884	10.63	16.344	1130.98	164.52	19490.3	2006.88	8.238	85.716	54826.7	0.0842728
LCR 628 PLS1	Normal	12.66	33.83	0.3	26.81	0.63	1.42	913.98	4.884	4.59	16.344	776.85	164.52	7348.82	2006.88	8.238	153.37	73411.7	0.0540408
LCR 631 PLS1	Normal	17.81	106.4	0.58	15.34	0.43	0.77	913.98	9.79	16.27	16.344	876.26	164.52	13278.5	2006.88	8.238	176.43	61864.8	0.104016
LCR 643 PLS1	Normal	13.35	23.44	0.53	17.49	0.52	0.94	913.98	4.884	16.61	16.344	1152.19	164.52	10961.1	2006.88	8.238	145.14	81495	0.0650002
LCR 654 PLS1	Normal	32.28	128.21	0.31	22.58	0.59	1.39	913.98	4.884	18.28	16.344	545.68	164.52	6750.39	2006.88	8.238	85.716	54979.8	0.0861122
NL PLS 918	Normal	2.36	20.08	0.18	8.75	0.21	0.88	758.844	4.902	36.52	15.744	1693.69	164.52	42815.4	1895.69	7.974	105.8	57082.9	0.139441	Normal	Normal
NL PLSA 1537	Normal	6.6	293.3	0.38	7.56	0.58	1.33	886.2	4.98	8.52	24.46	1274.46	163.97	47401.4	2035.44	8.28	94.32	37223.7	0.435797
NL PLSA 1544	Normal	8.98	76.16	0.64	10.46	0.59	1.57	4262.92	4.98	16.05	27.52	639.6	163.97	35526.5	2035.44	8.28	94.3	40947.1	0.129472
NL PLSA 1547	Normal	26.87	147.67	0.34	17.11	0.66	2.18	2366.93	10.49	45.05	18.02	2047.23	163.97	5672.87	2035.44	9.27	94.3	52821.2	0.142256
NL PLSA 1549	Normal	14.49	81.42	2.06	16.55	0.73	1.69	886.2	4.98	24.54	53.75	1461.45	163.97	35225.6	2035.44	8.71	94.3	54287.3	0.200968
NL PLSA 1557	Normal	8.63	46.02	0.83	16.12	0.53	1.86	1074.27	15.12	9.02	49.85	759.3	163.97	50270.5	2035.44	8.28	94.32	54547.8	0.241764
NL PLSA 1565	Normal	10.68	58.42	0.92	14.5	0.69	1.46	1738.72	4.98	21.71	16.32	985	163.97	24193.2	2035.44	8.28	164.42	40255.5	0.0905699
NL PLSA 1571	Normal	9.47	28.85	0.47	8.64	0.39	1.38	3545.52	4.98	25.36	24.46	1362.7	163.97	38797.8	2035.44	8.28	94.32	34378.6	0.12873
NL PLSA 1580	Normal	19.64	46.2	0.43	188.39	0.55	3.74	1443.65	10.02	12.25	16.32	1177.15	163.97	38207.8	2035.44	12.07	248.05	64889.2	0.17294
NL PLSA 1594	Normal	18.93	52.31	0.96	12.15	0.66	1.67	1337.36	7.65	38.31	16.32	464.1	163.97	35300.9	2035.44	8.28	94.32	56797.6	0.124979
NL PLSA 1165	Normal	10.07	13.59	0.15	8.83	0.29	0.79	792.54	5.55	8.53	16.44	1192.7	161.46	24234.1	1967.5	8.184	126.63	58947.4	0.0798023	Normal	Normal
INDI 682 PLS 1	Colorectum	13.58	41.25	0.31	9.49	0.29	0.7	1082.37	5.55	5.51	16.686	4441.91	168.576	38297.5	1965.64	12.65	93.84	49732.1	0.272554		III
INDI 688 PLS 1	Colorectum	7.95	92.94	0.69	6.92	0.37	0.85	3468.12	4.944	15.75	16.686	1301.1	168.576	59738.5	1965.64	10.14	93.84	35682.9	0.267344		II
INDI 732 PLS 1	Colorectum	15.7	30.35	0.37	6.62	0.27	0.75	16503.6	6.1	14.04	19.24	3911.16	168.576	32362.5	1965.64	8.172	93.84	49310.7	0.210593		III
INDI 650 PLS 1	Colorectum	21.76	49.33	0.34	6.31	0.17	0.69	841.524	6.06	1.71	18.38	1635.58	167.01	28252.8	1972.89	8.31	125.04	41964.8	0.125997		III
INDI 708 PLS 1	Colorectum	4.1	94.55	1.05	4.24	0.32	0.81	1087.66	5.01	11.26	16.764	83595.9	167.01	72872.9	1972.89	9.41	98.38	64847.5	1		III
INDI 718 PLS 1	Colorectum	2.7	65.83	0.28	3.97	0.35	0.55	841.524	5.01	17.65	16.764	1261.87	167.01	24146.5	1972.89	21.95	125.04	50792.8	0.0971739		II
INDI 720 PLS 1	Colorectum	13.46	33.94	0.27	1.85	0.15	0.51	1238.34	5.01	12.19	16.764	2416.45	167.01	26446.8	1972.89	8.53	175.65	32598	0.118801		III
INDI 724 PLS 1	Colorectum	8.5	66.6	0.37	2.81	0.27	0.72	841.524	5.01	11.95	16.764	611.5	167.01	49915.4	1972.89	8.31	125.04	51628.4	0.174271		II
INDI 725 PLS 1	Colorectum	5.39	37.76	0.43	3.97	0.23	0.81	841.524	5.01	11.32	16.764	872.76	167.01	30390.7	1972.89	8.31	86.346	67563.8	0.0990004		II
INDI 729 PLS 1	Colorectum	9.11	44.15	0.77	4.51	0.25	0.69	1638.46	5.01	17.41	16.764	680.9	167.01	64644.5	1972.89	24.64	112.47	61639.5	0.240861		II
INDI 729 PLS 1	Colorectum	9.11	44.15	0.77	4.51	0.25	0.69	1638.46	5.01	17.41	16.764	680.9	167.01	64644.5	1972.89	24.64	112.47	61639.5	0.240861	adenocarcinoma	II
INDI 729 PLS 1	Colorectum	9.11	44.15	0.77	4.51	0.25	0.69	1638.46	5.01	17.41	16.764	680.9	167.01	64644.5	1972.89	24.64	112.47	61639.5	0.240861	adenocarcinoma	II
INDI 750 PLS 1	Colorectum	6.08	164.04	0.59	10.23	0.26	0.91	841.524	5.01	6.11	16.764	3327.08	167.01	117869	3275.77	11.18	125.04	59967.5	0.91201		III
INDI 751 PLS 1	Colorectum	17.7	98.75	0.67	29.42	0.27	1.27	841.524	5.01	8.16	16.764	1072.51	167.01	41834.6	2235.86	11.63	166.64	96724.5	0.24829		III
INDI 751 PLS 1	Colorectum	17.7	98.75	0.67	29.42	0.27	1.27	841.524	5.01	8.16	16.764	1072.51	167.01	41834.6	2235.86	11.63	166.64	96724.5	0.24829	Adenocarcinoma	III
INDI 751 PLS 1	Colorectum	17.7	98.75	0.67	29.42	0.27	1.27	841.524	5.01	8.16	16.764	1072.51	167.01	41834.6	2235.86	11.63	166.64	96724.5	0.24829	Adenocarcinoma	III
INDI 752 PLS 1	Colorectum	9.31	41.53	0.51	17.31	0.19	0.61	841.524	5.01	7.98	16.764	1696.03	167.01	86209.9	1972.89	20.27	192.57	53937.9	0.439968		III
INDI 767 PLS 1	Colorectum	78.72	216.42	0.7	14.39	0.26	0.69	1238.34	5.01	13.38	16.764	20381.1	167.01	136126	1972.89	11.41	86.346	49457.4	0.999587		II
INDI 769 PLS 1	Colorectum	200.68	81.55	0.35	61.34	0.23	1.8	841.524	5.01	4.64	16.764	649.21	167.01	26173.2	1972.89	8.31	125.04	81001.5	0.403754		II
INDI 773 PLS 1	Colorectum	6.57	64.85	0.67	31.16	0.22	0.83	841.524	5.01	6.12	16.764	1730.24	167.01	30171.2	1972.89	8.97	86.346	42769	0.125547		II
INDI 785 PLS 1	Colorectum	12.22	124.78	0.56	4.51	0.32	0.62	841.524	5.01	2.16	16.764	2490.87	167.01	47586.7	1972.89	8.31	86.346	52015.7	0.31287		I
INDI 788 PLS 1	Colorectum	3.41	127.25	0.44	5.43	0.43	0.91	841.524	5.01	11.43	16.764	20037.4	167.01	34888.5	1972.89	12.54	86.346	88185.6	0.973729		II
INDI 806 PLS 1	Colorectum	8.6	66.83	0.24	3.4	0.2	0.82	841.524	5.01	6.91	16.764	467.364	167.01	27486.5	1972.89	10.29	125.04	49645.7	0.0917589		II
INDI 808 PLS 1	Colorectum	16.29	43.1	0.46	3.4	0.18	0.54	841.524	5.01	10.95	16.764	467.364	167.01	22387.6	1972.89	8.31	136.53	60907.7	0.078847		III
INDI 809 PLS 1	Colorectum	10.51	79.83	0.24	5.56	0.22	1.26	841.524	5.53	11.4	16.764	1977.85	167.01	43552.7	1972.89	9.85	257.05	77919.4	0.242976		III
INDI 815 PLS 1	Colorectum	6.5	64.11	0.87	2.96	0.39	0.67	841.524	5.01	8.17	16.764	19767.1	167.01	56244.8	1972.89	19.07	147.18	67388.6	0.978343		II
INDI 816 PLS 1	Colorectum	3.22	123.87	0.35	5.56	0.14	0.55	4141.88	7.13	3.75	16.764	754.72	167.01	26173.2	1972.89	9.85	321.69	36594.5	0.123367		II
INDI 821 PLS 1	Colorectum	3.61	46.24	0.4	1.85	0.2	0.51	841.524	9.17	4.05	16.764	916.11	167.01	45777.7	1972.89	9.85	166.64	57693.2	0.164791		III
INDI 825 PLS 1	Colorectum	9.38	92.02	0.57	5.56	0.32	0.84	841.524	5.01	7.85	16.764	1938.67	167.01	43064.5	1972.89	8.53	98.38	59520.3	0.224705		III
INDI 826 PLS 1	Colorectum	4.03	39.02	0.4	4.51	0.25	0.72	841.524	5.01	3.25	16.764	2232.85	167.01	26720.4	1972.89	8.31	98.38	62089.7	0.120789		II
INDI 827 PLS 1	Colorectum	1.5	105.65	0.41	4.78	0.31	0.6	841.524	8.62	9.38	16.764	1427.87	167.01	34001.2	1972.89	8.75	86.346	56317.2	0.169936		III
INDI 827 PLS 1	Colorectum	1.5	105.65	0.41	4.78	0.31	0.6	841.524	8.62	9.38	16.764	1427.87	167.01	34001.2	1972.89	8.75	86.346	56317.2	0.169936	adenocarcinoma	III
INDI 827 PLS 1	Colorectum	1.5	105.65	0.41	4.78	0.31	0.6	841.524	8.62	9.38	16.764	1427.87	167.01	34001.2	1972.89	8.75	86.346	56317.2	0.169936	adenocarcinoma	III
INDI 829 PLS 1	Colorectum	1.5	47.59	0.26	3.11	0.22	0.67	841.524	5.01	12.75	16.764	946.34	167.01	34250.5	1972.89	8.31	161.97	30294.2	0.0997165		III
INDI 837 PLS 1	Colorectum	8.7	105.9	0.79	3.11	0.38	0.77	1402.3	5.01	13.73	16.764	1768.43	167.01	67292.6	1972.89	14.37	112.47	71784	0.39988		II
INDI 841 PLS 1	Colorectum	11.44	110.85	0.74	1.14	0.34	0.81	847.42	5.01	3.39	16.764	8213.85	167.01	60867.8	1972.89	8.31	86.346	106986	0.788901		III
INDI 841 PLS 1	Colorectum	11.44	110.85	0.74	1.14	0.34	0.81	847.42	5.01	3.39	16.764	8213.85	167.01	60867.8	1972.89	8.31	86.346	106986	0.788901		III
INDI 508 PLS 1	Colorectum	11.8	149.82	0.26	6.58	0.24	0.67	905.9	4.956	15.07	16.536	472.44	165.858	55104.5	1962.49	10.47	126.77	46554	0.271229		III
INDI 511 PLS 1	Colorectum	8.93	232.94	0.32	6.58	0.18	0.83	871.476	4.956	15.08	16.536	487.8	165.858	44690.4	1962.49	8.166	104.23	42239.7	0.287218		III
INDI 511 PLS 1	Colorectum	8.93	232.94	0.32	6.58	0.18	0.83	871.476	4.956	15.08	16.536	487.8	165.858	44690.4	1962.49	8.166	104.23	42239.7	0.287218		III
INDI 515 PLS 1	Colorectum	7.09	165.26	1.22	6.58	0.93	0.71	1848.54	4.956	18.91	16.536	1492.24	165.858	42993.3	1962.49	8.166	112.33	67607.5	0.277393		III
INDI 527 PLS 1	Colorectum	10.78	478.84	0.84	6.58	0.53	0.91	871.476	4.956	10.39	16.536	457.158	165.858	17952.8	1962.49	9.31	85.2	75886.9	0.436693		III
INDI 528 PLS 1	Colorectum	12.41	142.68	0.61	6.58	0.2	0.74	1027.61	4.956	11.57	16.536	562.61	165.858	53635.2	1962.49	13.98	85.2	36112.1	0.25016		II
INDI 529 PLS 1	Colorectum	8.13	127.69	0.71	6.58	0.24	0.76	871.476	4.956	9.23	16.536	1544.66	165.858	45376.7	1962.49	8.166	104.23	43159.4	0.235963		I
INDI 544 PLS 1	Colorectum	12.06	28.82	0.36	6.58	0.2	0.77	871.476	4.956	5.78	16.536	1447.58	165.858	34577	1962.49	8.45	161.87	45388.1	0.118284		III
INDI 555 PLS 1	Colorectum	7.21	37.02	1	6.58	0.33	0.8	871.476	4.956	5.1	16.536	5581.2	165.858	53973.6	1962.49	8.166	95.29	976.55	0.373157		II
INDI 679 PLS 1	Colorectum	10.55	89.03	0.35	6.58	0.2	0.72	1080.33	4.956	5.96	16.536	1015.32	165.858	25945.5	1962.49	10.47	161.87	25469.2	0.102641		II
INDI 243 PLS 1	Colorectum	14.01	216.88	0.48	3.52	0.34	0.9	2540.54	5.11	23.18	15.744	1247.04	164.52	40080.3	1895.69	11.01	123.81	58278.8	0.300171		I
INDI 244 PLS 1	Colorectum	4.93	130.37	0.89	4.81	0.76	0.87	2380.99	4.902	24.53	15.744	3829.26	164.52	55882.6	2805.47	20.32	112.06	70046.2	0.551122		III
INDI 244 PLS 1	Colorectum	4.93	130.37	0.89	4.81	0.76	0.87	2380.99	4.902	24.53	15.744	3829.26	164.52	55882.6	2805.47	20.32	112.06	70046.2	0.551122		III
INDI 244 PLS 1	Colorectum	4.93	130.37	0.89	4.81	0.76	0.87	2380.99	4.902	24.53	15.744	3829.26	164.52	55882.6	2805.47	20.32	112.06	70046.2	0.551122	Adenocarcinoma	III
INDI 253 PLS 1	Colorectum	1001	192.17	0.55	6.89	0.39	0.98	2139	4.902	25.89	15.744	897.1	164.52	20869.7	1998.75	12.57	99.23	50876.9	0.999033		I
INDI 255 PLS 1	Colorectum	4.23	229.79	0.38	5.4	0.34	0.83	3093.82	4.902	16.81	16.96	1753.22	164.52	71831.9	3394.29	8.97	99.23	56079.8	0.700038		II
INDI 286 PLS 1	Colorectum	1.4	22.96	0.13	4.81	0.17	0.79	906.77	4.902	8.69	15.744	890.01	164.52	26120.6	1895.69	7.974	99.23	28702.1	0.0646398		I
INDI 709 PLS 1	Colorectum	14.81	149.43	1.8	8.75	1.05	1.1	1742.64	4.902	5.2	15.744	802.19	164.52	91139.9	1895.69	11.01	112.06	88389.6	0.594442		II
INDI 710 PLS 1	Colorectum	4.57	168.58	0.97	7.75	0.51	0.88	11517	5.69	15.74	19.38	1905.76	164.52	16888.5	1895.69	10.5	84.9	67283.8	0.15978		III
INDI 573 PLS 1	Colorectum	14.54	66.73	0.36	26.38	0.26	1.3	886.92	4.98	4.63	16.53	748.58	164.514	68582.6	1955.7	8.274	104.91	60909.9	0.295007		I
INDI 617 PLS 1	Colorectum	39.24	82.95	0.6	68.87	0.28	1.59	946.938	4.818	5.47	16.29	734.03	164.172	66297.9	1876.76	8.22	155.42	80931.3	0.359032		III
INDI 376 PLS 1	Colorectum	8.05	25.05	0.29	7.14	0.23	0.56	833.736	4.89	13.15	16.464	500.93	163.776	29580.6	1939.15	8.262	86.478	61797.2	0.0805647		I
INDI 378 PLS 1	Colorectum	15.88	51.71	0.96	11.33	0.62	0.99	833.736	4.89	46.85	16.464	2024.99	163.776	47099.4	1939.15	8.262	99.02	109402	0.257748		I
INDI 379 PLS 1	Colorectum	4.77	15.81	0.49	7.14	0.32	0.69	8497.3	4.89	7.84	16.464	464.838	163.776	31126	1939.15	8.262	128.85	49838.8	0.0745481		III
INDI 385 PLS 1	Colorectum	3.83	88.05	1.42	7.14	0.42	0.6	833.736	4.89	40.28	16.464	1004.15	163.776	56858	1939.15	8.262	86.478	78025.8	0.252989		I
INDI 386 PLS 1	Colorectum	6.19	85.65	0.26	7.14	0.24	0.62	833.736	4.89	4.47	16.464	958.35	163.776	54371.5	1939.15	8.262	166.55	36981	0.209187		III
INDI 397 PLS 1	Colorectum	18.45	12.43	0.34	7.14	0.16	0.58	833.736	4.89	6.75	16.464	58578.6	163.776	32297.9	1939.15	41.36	202.76	25991.6	0.999998		III
INDI 398 PLS 1	Colorectum	6.92	106.16	0.84	7.41	0.54	0.79	833.736	4.89	23.2	16.464	788.16	163.776	31743	1939.15	55.55	99.02	61515.6	0.137134		II
INDI 501 PLS 1	Colorectum	13.62	39.6	0.3	7.14	0.15	0.64	3069.7	4.89	19.94	16.464	684.06	163.776	61407.2	1939.15	8.262	86.478	38396.9	0.200751		III
CRC 508 PLS 1	Colorectum	9.63	27.98	1.15	7.85	0.72	0.88	802.884	4.98	6.26	16.47	2287.1	163.752	45896.1	1973.6	9.37	84.678	69646.4	0.20218		I
CRC 509 PLS 1	Colorectum	12.32	46.49	0.29	11.19	0.44	1.03	802.884	4.98	12.64	16.47	577.4	163.752	49894.8	1973.6	103.93	110.68	36705.4	0.157263		I
CRC 517 PLS 1	Colorectum	18.64	41.46	0.33	9.66	0.33	0.9	1221.64	4.98	3.23	16.47	476.2	163.752	17798.8	1973.6	9.68	84.678	47856.8	0.0647234		II
CRC 519 PLS 1	Colorectum	11.85	31.22	0.11	6.69	0.18	1.06	2075.04	4.98	16.17	16.47	582.53	163.752	23204.4	1973.6	8.22	110.68	54661.2	0.0721698		III
CRC 520 PLS 1	Colorectum	11.33	38.98	0.57	9.48	0.82	1.09	802.884	4.98	5.07	16.47	603.12	163.752	52451.2	1973.6	8.45	110.68	88506.9	0.18908		III
CRC 521 PLS 1	Colorectum	17.35	105.49	0.63	7.08	0.29	0.7	802.884	4.98	4.08	16.47	2482.37	163.752	54786.6	1973.6	8.22	84.678	37598.8	0.330488		III
CRC 523 PLS 1	Colorectum	78.59	25.32	0.23	9.13	0.26	0.7	802.884	6.84	16.2	16.47	885	163.752	14033.2	1973.6	8.22	84.678	43498.3	0.0979423		III
CRC 524 PLS 1	Colorectum	5.74	17.19	1.09	7.37	0.32	0.73	802.884	9.53	4.37	21.47	1420.43	163.752	79350.6	1973.6	21.24	141.81	73025.6	0.379164		II
CRC 525 PLS 1	Colorectum	6.25	16.2	0.54	5.47	0.25	0.62	802.884	4.98	12.92	16.47	17514.3	163.752	36729	1973.6	26.14	98.45	84791.5	0.91692		III
CRC 526 PLS 1	Colorectum	11.31	32.76	0.48	7.08	0.4	0.71	802.884	4.98	6.81	16.47	466.24	163.752	27811.9	1973.6	8.22	84.68	51888.7	0.0788794		III
CRC 527 PLS 1	Colorectum	58.99	33.38	0.87	8.22	0.45	1.24	802.884	4.98	18.76	51.46	5106.76	163.752	44294.3	1973.6	11.53	84.68	73538.5	0.511908		III
CRC 528 PLS 1	Colorectum	8.27	53.4	0.43	6.49	0.24	0.65	802.884	4.98	7.11	16.47	755.36	163.752	38466.8	1973.6	8.22	132.15	49334.6	0.12269		II
CRC 529 PLS 1	Colorectum	4.15	2.41	0.46	4.37	0.23	0.8	802.884	4.98	5.42	16.47	665.5	163.752	43938.5	1973.6	8.22	110.68	60034.9	0.110093		II
CRC 530 PLS 1	Colorectum	6.52	45.31	0.88	2.91	0.35	0.77	802.884	4.98	11.95	16.47	2584.5	163.752	98451.8	1973.6	8.22	84.678	81693.7	0.610367		II
CRC 531 PLS 1	Colorectum	8.09	28.8	0.57	7.47	0.31	0.78	802.884	4.98	9.78	16.47	2242	163.752	55481.5	1973.6	8.75	98.45	48203.9	0.23301		III
CRC 531 PLS 1	Colorectum	8.09	28.8	0.57	7.47	0.31	0.78	802.884	4.98	9.78	16.47	2242	163.752	55481.5	1973.6	8.75	98.45	48203.9	0.23301		III
CRC 531 PLS 1	Colorectum	8.09	28.8	0.57	7.47	0.31	0.78	802.884	4.98	9.78	16.47	2242	163.752	55481.5	1973.6	8.75	98.45	48203.9	0.23301	adenocarcinoma	III
CRC 494 PLS 1	Colorectum	3.64	84.83	1.11	20.71	0.74	0.6	715.308	4.854	10.13	16.452	560.73	163.554	26113.3	1938.65	8.59	84.534	93675.9	0.108985		II
CRC 505 PLS 1	Colorectum	16.13	146.75	0.15	10.14	0.29	0.64	715.308	4.854	6.15	16.45	5435.06	163.554	46228.5	1938.65	8.238	84.54	21829.8	0.485473		III
INDI 433 PLS 1	Colorectum	51.94	33.6	2.27	16.87	0.52	1.41	807.054	29.93	10.41	44.71	473.16	162.372	145286	2016.17	12.5	116.7	181346	0.947126		II
INDI 438 PLS 1	Colorectum	13.99	21.28	0.64	42.79	0.39	2.11	807.054	4.926	5.77	16.38	566.63	162.372	93009	2016.17	12.5	116.7	100410	0.445499		II
INDI 128 PLS 1	Colorectum	6.84	144.14	4.34	18.83	0.4	1.07	5345.11	12.06	4.11	147.22	14732.4	158.922	133797	11120	40.82	217.27	89036.6	0.999961		III
INDI 128 PLS 1	Colorectum	6.84	144.14	4.34	18.83	0.4	1.07	5345.11	12.06	4.11	147.22	14732.4	158.922	133797	11120	40.82	217.27	89036.6	0.999961		III
INDI 128 PLS 1	Colorectum	6.84	144.14	4.34	18.83	0.4	1.07	5345.11	12.06	4.11	147.22	14732.4	158.922	133797	11120	40.82	217.27	89036.6	0.999961	Mucinous adenocarcinoma	III
INDI 128 PLS 1	Colorectum	6.84	144.14	4.34	18.83	0.4	1.07	5345.11	12.06	4.11	147.22	14732.4	158.922	133797	11120	40.82	217.27	89036.6	0.999961	Mucinous adenocarcinoma	III
INDI 180 PLS 1	Colorectum	97.63	80.96	0.96	9.9	0.6	1.07	1008.71	8.22	2.73	17.49	1700.35	158.922	46497.4	2084.25	8.388	162.85	154911	0.512286		III
INDI 027 PLS 1	Colorectum	9.33	148.82	0.77	7.24	0.63	0.78	5170.73	4.77	3.92	15.798	2205.76	158.334	81561.9	6202.71	27.762	83.838	75200.1	0.888207		II
INDI 027 PLS 1	Colorectum	9.33	148.82	0.77	7.24	0.63	0.78	5170.73	4.77	3.92	15.798	2205.76	158.334	81561.9	6202.71	27.762	83.838	75200.1	0.888207		II
INDI 027 PLS 1	Colorectum	9.33	148.82	0.77	7.24	0.63	0.78	5170.73	4.77	3.92	15.798	2205.76	158.334	81561.9	6202.71	27.762	83.838	75200.1	0.888207	Adenocarcinoma	II
INDI 028 PLS 1	Colorectum	10.13	52.9	1.18	5.05	0.69	0.75	2518	4.77	7.25	15.798	1085.49	158.334	49657.3	6202.71	27.762	83.84	76805.7	0.570989		II
INDI 029 PLS 1	Colorectum	12.11	20.85	0.5	6.18	0.35	0.79	1110.73	4.77	25.76	15.798	2862.66	158.334	42967.3	6202.71	27.762	83.838	55145.1	0.574856		II
INDI 032 PLS 1	Colorectum	13.17	155.81	0.32	11.63	0.22	0.76	1722.98	4.77	12.6	16.58	1680.98	158.334	36503.7	6202.71	27.762	83.84	49080.2	0.622567		III
INDI 032 PLS 1	Colorectum	13.17	155.81	0.32	11.63	0.22	0.76	1722.98	4.77	12.6	16.58	1680.98	158.334	36503.7	6202.71	27.762	83.84	49080.2	0.622567		III
INDI 032 PLS 1	Colorectum	13.17	155.81	0.32	11.63	0.22	0.76	1722.98	4.77	12.6	16.58	1680.98	158.334	36503.7	6202.71	27.762	83.84	49080.2	0.622567	Adenocarcinoma	III
INDI 035 PLS 1	Colorectum	9.87	155.01	0.64	7.58	0.53	1.22	1223.77	4.77	3.22	15.798	479.92	158.334	32825.3	6202.71	27.762	106.93	75393.7	0.537725		II
INDI 036 PLS 1	Colorectum	13.26	122.6	0.87	5.81	0.55	0.75	1273.9	4.77	20.2	15.798	572.25	158.334	56550.2	6202.71	27.762	83.84	60130.6	0.665782		I
INDI 038 PLS 1	Colorectum	6.6	130.83	0.3	6.18	0.34	0.96	1047.76	4.77	15.6	15.798	440.478	158.334	32379.5	6202.71	27.762	186.6	48888.3	0.466963		II
INDI 038 PLS 1	Colorectum	6.6	130.83	0.3	6.18	0.34	0.96	1047.76	4.77	15.6	15.798	440.478	158.334	32379.5	6202.71	27.762	186.6	48888.3	0.466963		II
INDI 042 PLS 1	Colorectum	7.32	79.53	0.59	3.83	0.42	0.86	3841.1	4.77	12.85	15.798	1894.92	158.334	51321.1	6202.71	27.762	83.84	37123.8	0.621073		I
INDI 042 PLS 1	Colorectum	7.32	79.53	0.59	3.83	0.42	0.86	3841.1	4.77	12.85	15.798	1894.92	158.334	51321.1	6202.71	27.762	83.84	37123.8	0.621073		I
INDI 042 PLS 1	Colorectum	7.32	79.53	0.59	3.83	0.42	0.86	3841.1	4.77	12.85	15.798	1894.92	158.334	51321.1	6202.71	27.762	83.84	37123.8	0.621073	Adenocarcinoma	I
INDI 221 PLS 1	Colorectum	7.49	18.26	0.96	3.39	0.44	1.12	781.392	41.6	23.16	16.06	26173.8	158.334	32899.5	6202.71	27.762	83.84	57521	0.999096		III
INDI 230 PLS 1	Colorectum	15.28	30.27	0.36	5.05	0.4	0.88	5055.85	4.77	24.34	15.798	3692.29	158.334	87243.9	6202.71	27.762	96	47894.7	0.87422		I
INDI 170 PLS 1	Colorectum	187.69	6.34	0.85	16.2	0.62	1.47	1008.71	14.69	9.38	17.49	813.76	4561.36	231386	2084.25	3294.37	92.268	94799.5	1		I
INDI 310 PLS 1	Colorectum	188.9	13.97	0.83	12.25	0.64	1.56	807.054	23.42	6.86	16.38	1587.89	3966.92	120743	6412.44	71.53	84.144	193890	1		II
INDI 192 PLS 1	Colorectum	81.77	103.92	1.35	33.68	0.6	2.17	2506.97	4.926	12.12	16.38	1648.04	2791.4	47352.5	3526.09	40.52	177.18	99525	0.999968		II
INDI 192 PLS 1	Colorectum	81.77	103.92	1.35	33.68	0.6	2.17	2506.97	4.926	12.12	16.38	1648.04	2791.4	47352.5	3526.09	40.52	177.18	99525	0.999968		II
INDI 192 PLS 1	Colorectum	81.77	103.92	1.35	33.68	0.6	2.17	2506.97	4.926	12.12	16.38	1648.04	2791.4	47352.5	3526.09	40.52	177.18	99525	0.999968	Villoglandular adenoma	II
INDI 855 PLS 1	Colorectum	487.73	49.63	0.97	39.16	2.64	1.99	2830.21	5.07	24.3	17.49	1125.99	2349.16	224637	2668.03	374.65	146.25	162101	1		II
INDI 197 PLS 1	Colorectum	128.78	38.48	1.94	43.56	0.44	2.21	807.054	7.36	3.43	16.38	5719.88	2293.11	154494	2106.97	60.54	287.53	88779.6	0.999996		II
INDI 197 PLS 1	Colorectum	128.78	38.48	1.94	43.56	0.44	2.21	807.054	7.36	3.43	16.38	5719.88	2293.11	154494	2106.97	60.54	287.53	88779.6	0.999996		II
INDI 197 PLS 1	Colorectum	128.78	38.48	1.94	43.56	0.44	2.21	807.054	7.36	3.43	16.38	5719.88	2293.11	154494	2106.97	60.54	287.53	88779.6	0.999996	Adenocarcinoma	II
INDI 196 PLS 1	Colorectum	83.36	61.56	3.54	10.99	0.95	1.3	807.054	6.2	7.83	16.38	1658.1	1945.82	174464	2467.28	44.27	201.16	150520	0.999977		III
INDI 148 PLS 1	Colorectum	326.19	10.05	2.37	6.92	0.96	1.27	2673.94	8.92	23.57	17.49	1901.61	1834.58	177685	4204.12	658.17	177.94	198939	0.999999		II
INDI 311 PLS 1	Colorectum	70.83	11.45	0.57	8.3	0.44	1.19	807.054	4.926	8.24	27.2	8076.31	1790.51	98750.3	2106.97	46.97	177.18	71688.6	0.999822		III
INDI 765 PLS 1	Colorectum	345.25	50.88	1.2	33.03	0.56	0.78	841.524	5.53	15.89	47.96	764.44	1701.13	143939	1972.89	80.09	112.47	226219	0.999985		I
INDI 329 PLS 1	Colorectum	22.29	92.78	3.1	13.91	0.92	2.39	5114.01	8.55	13.69	70.89	2083.64	1625.07	135703	71827.4	154.09	201.81	138678	1		III
INDI 150 PLS 1	Colorectum	309.78	8.85	1.24	15.13	0.37	1.18	1008.71	5.07	5.65	167.18	336428	1519.11	73247.2	13239.4	481.12	191.89	91484.1	1		II
INDI 156 PLS 1	Colorectum	308.39	13.24	1.01	8.08	0.44	1.07	1042.06	5.07	20.69	117.04	50868.3	1385.54	98277.5	24724.8	228.87	92.268	70306.2	1		III
INDI 191 PLS 1	Colorectum	106.46	98.12	0.8	13.75	0.49	1.52	807.054	4.926	7.33	16.38	1473.58	1370.31	113600	2016.17	36.78	170.71	92649.9	0.998464		I
INDI 175 PLS 1	Colorectum	108.78	12.39	1.19	7.7	0.31	1.68	3813.23	27.5	18.81	17.49	1677.59	1283.99	215830	11299.1	47.03	105.39	92452.1	0.999998		III
INDI 209 PLS 1	Colorectum	517.43	65.18	2	55.36	1.53	1.54	22535.2	4.926	9.98	16.38	614.2	1278.09	133006	2016.17	34.91	84.144	144554	0.999959		II
INDI 209 PLS 1	Colorectum	517.43	65.18	2	55.36	1.53	1.54	22535.2	4.926	9.98	16.38	614.2	1278.09	133006	2016.17	34.91	84.144	144554	0.999959		II
INDI 209 PLS 1	Colorectum	517.43	65.18	2	55.36	1.53	1.54	22535.2	4.926	9.98	16.38	614.2	1278.09	133006	2016.17	34.91	84.144	144554	0.999959	Papillary Adenocarcinoma	II
INDI 144 PLS 1	Colorectum	166.8	23.07	0.67	6.92	0.43	1.07	1008.71	24.69	20.14	115.33	8796.4	1249.86	132896	2084.25	183.37	127.5	74155.8	0.999945		II
INDI 591 PLS 1	Colorectum	43.93	222.47	3.28	61.78	0.99	2.15	964.29	4.88	12.47	16.29	2745.24	1230.1	141133	1876.76	111.67	136.9	261866	0.999661		II
INDI 136 PLS 1	Colorectum	40.12	54.77	0.51	29.27	0.42	1.07	1960.36	7.25	15.68	17.49	2130.03	1227.02	153701	2084.25	90.84	146.25	118170	0.998836		II
INDI 136 PLS 1	Colorectum	40.12	54.77	0.51	29.27	0.42	1.07	1960.36	7.25	15.68	17.49	2130.03	1227.02	153701	2084.25	90.84	146.25	118170	0.998836		II
INDI 136 PLS 1	Colorectum	40.12	54.77	0.51	29.27	0.42	1.07	1960.36	7.25	15.68	17.49	2130.03	1227.02	153701	2084.25	90.84	146.25	118170	0.998836	Mucinous adenocarcinoma	II
INDI 195 PLS 1	Colorectum	228.83	94.56	0.42	36.6	0.33	1.57	807.054	15.81	8.81	17.39	1016.44	1176.63	141823	2016.17	97.24	189.51	61293.1	0.999538		III
INDI 194 PLS 1	Colorectum	237.6	59.36	0.53	53.31	0.53	2.49	807.054	4.926	13.43	16.38	540.91	1145.05	38363.6	2016.17	17.48	116.7	100445	0.981903		II
INDI 046 PLS 1	Colorectum	49.19	44.22	1.4	7.51	0.46	0.73	959.916	8.14	17.49	16.134	2628.56	1134.94	270318	2413.21	32.92	144.85	88192	0.99996		II
INDI 178 PLS 1	Colorectum	28.6	9.05	1.05	14.83	0.66	1.72	2519.15	5.07	13.16	27.35	1125.99	1123.36	72453.5	2084.25	27.13	162.85	84428.5	0.955852		III
INDI 178 PLS 1	Colorectum	28.6	9.05	1.05	14.83	0.66	1.72	2519.15	5.07	13.16	27.35	1125.99	1123.36	72453.5	2084.25	27.13	162.85	84428.5	0.955852		III
INDI 178 PLS 1	Colorectum	28.6	9.05	1.05	14.83	0.66	1.72	2519.15	5.07	13.16	27.35	1125.99	1123.36	72453.5	2084.25	27.13	162.85	84428.5	0.955852	Adenocarcinoma, NOS	III
INDI 179 PLS 1	Colorectum	217.97	46.6	0.58	8.82	0.27	1.44	1008.71	11.48	6.49	19.24	1458.33	1076.8	162988	3776.79	34.08	280.93	61225.1	0.99976		III
INDI 124 PLS 1	Colorectum	108.73	14.35	1.66	7.51	0.45	0.97	959.916	50.41	12.58	16.134	3494.68	1057.27	174527	3026.76	68.34	158.79	235647	0.999914		II
INDI 305 PLS 1	Colorectum	48.69	33.83	1.7	20.56	0.29	1.5	807.054	4.926	6.94	33.91	14690.7	1016.74	126823	6578.56	28.81	164.02	60497.6	0.999956		II
INDI 127 PLS 1	Colorectum	234.65	11.71	0.74	26.46	0.35	1.03	959.916	4.896	25.92	16.134	2606.06	1004.59	68697.4	1918.91	74.44	158.79	126679	0.991657		II
INDI 127 PLS 1	Colorectum	234.65	11.71	0.74	26.46	0.35	1.03	959.916	4.896	25.92	16.134	2606.06	1004.59	68697.4	1918.91	74.44	158.79	126679	0.991657		II
INDI 127 PLS 1	Colorectum	234.65	11.71	0.74	26.46	0.35	1.03	959.916	4.896	25.92	16.134	2606.06	1004.59	68697.4	1918.91	74.44	158.79	126679	0.991657	Mixed cell adenocarcinoma	II
INDI 127 PLS 1	Colorectum	234.65	11.71	0.74	26.46	0.35	1.03	959.916	4.896	25.92	16.134	2606.06	1004.59	68697.4	1918.91	74.44	158.79	126679	0.991657	Mixed cell adenocarcinoma	II
INDI 605 PLS 1	Colorectum	47.5	70.36	0.91	10.61	0.27	1.01	946.938	22.31	10.42	16.29	706.05	1004.53	133946	1969.27	44.83	201.12	116281	0.995175		II
INDI 562 PLS 1	Colorectum	24.92	41.72	2.76	17.56	1.01	1.29	1012.37	4.98	3.8	16.53	1504.95	988.87	285633	2543.03	37.22	159.22	206018	0.999957		I
INDI 122 PLS 1	Colorectum	232.81	174.76	11.55	24.89	0.12	1.16	145091	11.32	31.75	16.134	656.27	942.08	74653.1	1918.91	30.79	343.07	113207	0.994347		II
INDI 452 PLS 1	Colorectum	167.19	69.71	1.15	27.71	0.94	1.17	886.92	4.98	22.81	16.53	1079.45	914.1	107683	1955.7	38.17	120.79	142586	0.993416		II
INDI 583 PLS 1	Colorectum	46.75	38.36	0.94	26.82	0.6	1.7	886.92	4.98	10.88	16.53	4390.63	914.1	71788	1955.7	16.06	113.13	168949	0.975403		II
INDI 584 PLS 1	Colorectum	4.9	34.51	3.42	7.1	0.83	1.19	886.92	4.98	15.32	16.53	2412.62	886.61	160729	6825.06	23.26	159.22	86725.8	0.999111		II
INDI 647 PLS 1	Colorectum	61.97	79.6	3.27	32.87	0.42	1.14	1132.83	5.01	12.24	16.764	29915.2	859.07	148042	7758.3	61.32	112.47	109234	1		III
INDI 309 PLS 1	Colorectum	192.51	13.61	0.3	28.54	0.23	1.68	2757.97	6.2	6.07	23.81	3933.21	846.72	71560.8	2287.68	320.47	164.02	63563.9	0.987015		II
INDI 299 PLS 1	Colorectum	28.33	48.45	1.23	42.4	0.5	1.79	3420.77	4.926	8.39	16.38	733.12	825.46	47099.6	2556.7	54.54	134.22	99474.2	0.809831		I
INDI 090 PLS 1	Colorectum	22.93	66.24	1.25	30.59	0.53	1.02	959.916	4.896	9.94	16.134	465.3	789.32	85648.4	3880.89	25.44	171.73	168850	0.965071		II
INDI 100 PLS 1	Colorectum	14.68	91.4	3.13	59.97	0.54	1.54	959.916	4.896	2.94	16.134	1028.3	746.04	103431	1918.91	34.51	195.4	123980	0.9493		III
INDI 045 PLS 1	Colorectum	203.03	39.68	0.55	85.49	0.34	1.32	959.916	17.46	20.25	16.134	11828.9	736.31	162072	2725.41	123.63	206.36	107298	0.999928		III
INDI 109 PLS 1	Colorectum	145.58	108.44	1.51	7.51	0.59	0.71	959.916	5.93	31.24	16.134	2136.92	726.53	139799	3880.89	20.02	144.85	123163	0.998173		III
INDI 582 PLS 1	Colorectum	68.08	57.19	1.81	5.31	1.04	1.42	886.92	4.98	5.64	23.55	307683	724.88	155585	1955.7	20.99	86.07	128786	1		II
INDI 648 PLS 1	Colorectum	29.72	77.25	2.45	35.51	0.42	3.87	841.524	23.64	4.56	207.39	27548.3	683.35	62730.6	162085	85.71	480.52	231238	1		III
CRC 497 PLS 1	Colorectum	57.75	69.22	1.69	15.15	0.77	0.77	782.2	5.09	13.52	16.452	15904.1	665.64	62096.2	1938.65	25.93	181.51	142686	0.996567		III
CRC 456 PLS 1	Colorectum	23.88	72.92	2.39	23.25	0.34	0.77	715.308	7.27	10.04	40.91	5902.43	659.68	61001.4	1938.65	29.82	164.06	73940.5	0.928871		I
INDI 207 PLS 1	Colorectum	41.17	153.5	0.35	38.64	0.41	1.33	807.054	5.35	4.65	29.13	34340.2	654.45	81173.8	3526.09	14.08	242.81	90923.2	0.999994		II
INDI 620 PLS 1	Colorectum	18.7	97.79	2.55	28.36	0.69	1.15	946.938	4.818	4.49	16.29	5315.95	636.36	248629	1969.27	209.46	115.42	219430	0.999838		II
INDI 746 PLS 1	Colorectum	79.55	35.73	0.71	13.28	0.27	0.73	841.524	5.01	5.84	26.51	5865.91	626.76	77488.9	1972.89	20.99	157.18	69528.3	0.955538		III
INDI 044 PLS 1	Colorectum	74.4	53.05	0.31	7.51	0.29	0.88	1518.46	46.46	13.71	16.134	465.3	615.77	107720	1918.91	25.97	81.102	103950	0.971857		II
INDI 456 PLS 1	Colorectum	21.57	47.42	0.51	27.49	0.32	1.7	886.92	28.13	3.39	491.12	3492.98	607.79	211582	1955.7	20.53	217.11	97163.4	0.999948		II
INDI 314 PLS 1	Colorectum	20.47	70.53	0.46	8.13	0.31	0.9	807.054	8.82	3.65	18.38	566.63	604.2	67164.9	3264.04	23.26	189.51	48471.9	0.799989		I
CRC 493 PLS 1	Colorectum	50.31	44.54	0.3	17.45	0.29	0.57	3516.3	5.09	27.44	65.15	4806.52	587.65	35279.6	1938.65	34.12	111.94	15559	0.755608		II
INDI 570 PLS 1	Colorectum	23.82	31.83	2.46	139.21	0.34	2.43	886.92	15.6	5.83	16.53	524.86	585.31	154023	1955.7	24.17	190.23	138265	0.978516		II
INDI 143 PLS 1	Colorectum	104.76	63.7	1.45	6.92	0.61	1.07	1008.71	24.07	12.64	17.49	576.72	575.88	131531	2084.25	27.42	92.268	121602	0.98421		II
INDI 143 PLS 1	Colorectum	104.76	63.7	1.45	6.92	0.61	1.07	1008.71	24.07	12.64	17.49	576.72	575.88	131531	2084.25	27.42	92.268	121602	0.98421		II
INDI 143 PLS 1	Colorectum	104.76	63.7	1.45	6.92	0.61	1.07	1008.71	24.07	12.64	17.49	576.72	575.88	131531	2084.25	27.42	92.268	121602	0.98421	Mucinous adenocarcinoma	II
INDI 146 PLS 1	Colorectum	41.08	128.7	0.48	10.59	0.25	1.34	1008.71	10.48	4.47	17.49	4435.23	575.88	48644.4	2084.25	8.388	105.39	63800.9	0.861592		II
INDI 169 PLS 1	Colorectum	154.25	43.21	0.62	14.52	0.31	1.34	1008.71	5.61	7.45	17.49	2428.88	575.88	67889.3	2084.25	315.29	162.85	79616.7	0.92681		III
INDI 854 PLS 1	Colorectum	318.17	26.32	1.08	10.25	0.41	1.07	1008.71	5.74	15.64	17.49	3780.79	562.93	115386	2895.27	45.85	162.85	75298.9	0.997086		II
INDI 654 PLS 1	Colorectum	100.84	209	0.63	32.62	0.3	1	841.524	5.01	4.24	16.764	1194.55	537.99	86245.9	1972.89	20.27	166.64	113328	0.952666		II
INDI 461 PLS 1	Colorectum	41.47	100.53	0.54	24.12	0.28	1.01	886.92	4.98	7.32	16.53	7231.73	532.09	62175.9	2734.67	15.62	194.95	51611.9	0.941678		III
INDI 304 PLS 1	Colorectum	47.35	56.55	1.1	21.81	0.76	1.36	807.054	4.926	14	16.38	1389.95	529.03	146045	2016.17	106.31	116.7	201433	0.982331		I
CRC 477 PLS 1	Colorectum	12.12	76.49	0.66	8.1	0.52	0.94	2291.16	4.854	13.79	16.452	447.54	520.74	73545.8	1938.65	28.71	111.94	36672.5	0.618761		II
INDI 113 PLS 1	Colorectum	143.36	82.61	0.99	7.51	0.61	0.86	959.916	4.896	10.56	99.93	120959	508.47	66097.7	1918.91	31.05	171.73	93261	1		II
INDI 113 PLS 1	Colorectum	143.36	82.61	0.99	7.51	0.61	0.86	959.916	4.896	10.56	99.93	120959	508.47	66097.7	1918.91	31.05	171.73	93261	1		II
INDI 113 PLS 1	Colorectum	143.36	82.61	0.99	7.51	0.61	0.86	959.916	4.896	10.56	99.93	120959	508.47	66097.7	1918.91	31.05	171.73	93261	1	Mucinous adenocarcinoma	II
INDI 113 PLS 1	Colorectum	143.36	82.61	0.99	7.51	0.61	0.86	959.916	4.896	10.56	99.93	120959	508.47	66097.7	1918.91	31.05	171.73	93261	1	Mucinous adenocarcinoma	II
INDI 692 PLS 1	Colorectum	26.95	125.97	2.43	6.77	1.05	1.17	2326.29	8.68	30.19	19.76	18359.3	494.65	95755.4	2786.53	30.49	85.914	126320	0.999179		III
INDI 572 PLS 1	Colorectum	14.45	17.26	0.71	33.57	0.27	1.18	886.92	4.98	7.36	16.53	504.46	493.35	120314	1955.7	10.4	134.8	43991.7	0.829139		II
INDI 657 PLS 1	Colorectum	12.09	152.69	1.04	9.57	0.34	0.71	841.524	12.12	11.07	211.24	102115	490.53	116777	3790.07	51.09	200.57	150394	1		II
INDI 320 PLS 1	Colorectum	11.79	144.41	1.55	15.33	0.72	1.59	3219.96	9.88	3.79	16.128	12114	489.82	68644.7	2981.75	50.81	253.52	88080.1	0.989069		II
INDI 439 PLS 1	Colorectum	55.73	52.6	2.81	21.06	0.54	1.95	2168.78	5.07	4.16	58.09	662.29	485.46	355673	2016.17	22.48	116.7	165365	0.999965		III
INDI 602 PLS 1	Colorectum	69.37	245.34	0.76	22.74	0.37	1.44	946.938	7.21	5.37	16.29	3055.32	477.91	76815.1	3433.43	16.03	376.66	148054	0.97684		II
INDI 467 PLS 1	Colorectum	366.09	123.76	0.56	78.5	0.47	1.57	1786.6	7.14	10.25	16.53	3918.15	477.67	62996.8	1955.7	28.31	199.56	99233.8	0.990283		II
INDI 202 PLS 1	Colorectum	18.17	68.53	0.79	11.63	0.47	0.96	807.054	5.92	6.49	92.78	3904.09	475.64	23382.1	3351.56	5229.77	233.01	53208.9	0.969807		II
INDI 152 PLS 1	Colorectum	35.48	154.78	1.3	6.92	0.6	1.07	16759.6	5.07	4.89	26.2	1051.74	470.83	108181	2084.25	30.59	105.39	106770	0.930514		I
INDI 123 PLS 1	Colorectum	106.36	12.66	0.6	49.04	0.44	1.37	959.916	18.46	17.85	35.81	4183.26	463.14	70586.3	3603.35	66.75	226.96	160534	0.966577		II
INDI 307 PLS 1	Colorectum	15.01	68.65	0.68	14.91	1	1.47	807.054	4.926	9.01	16.38	719.77	460.79	145185	2106.97	14.34	84.144	282904	0.97553		III
INDI 615 PLS 1	Colorectum	151.17	42.26	0.27	51.42	0.14	2.15	946.938	4.818	3.76	16.29	2622.06	458.74	43882.8	1969.27	17.86	115.42	68840.7	0.748823		II
INDI 632 PLS 1	Colorectum	19.33	46.32	1.22	27.21	0.47	1.87	10404.1	10.18	12.77	44.09	2154.49	458.74	115610	6482.74	22.07	413.79	106747	0.988282		II
INDI 419 PLS 1	Colorectum	24.96	44.38	1.86	23.04	0.93	1.36	807.054	10.31	6.29	16.38	498.42	450.81	219429	8386.27	23	84.144	187552	0.99969		I
INDI 427 PLS 1	Colorectum	25.16	57.74	3.36	66.61	0.97	2.89	807.054	10.61	6.88	32.96	26090.8	450.81	140431	2016.17	24.06	233.01	281023	0.999974		II
INDI 321 PLS 1	Colorectum	1.86	30.47	1.97	8.01	1.25	0.86	13904.5	111.49	12.57	16.128	978.3	445.99	65389.2	1984.23	29.74	180.85	61823.2	0.908369		III
INDI 338 PLS 1	Colorectum	5.88	45.8	1.86	13.91	0.55	0.92	3304.7	24.71	18.21	16.128	1040.85	445.99	52195.2	3433.08	26.77	220.56	70368.4	0.669217		II
INDI 047 PLS 1	Colorectum	22.31	62.8	0.77	7.51	0.31	0.7	959.916	5.18	8.48	16.134	2746.89	427.97	92854.4	4936.36	20.57	236.7	34135	0.930227		II
INDI 047 PLS 1	Colorectum	22.31	62.8	0.77	7.51	0.31	0.7	959.916	5.18	8.48	16.134	2746.89	427.97	92854.4	4936.36	20.57	236.7	34135	0.930227		II
INDI 047 PLS 1	Colorectum	22.31	62.8	0.77	7.51	0.31	0.7	959.916	5.18	8.48	16.134	2746.89	427.97	92854.4	4936.36	20.57	236.7	34135	0.930227	Mucinous Signet Ring Cell Adenocarcinoma	II
INDI 256 PLS 1	Colorectum	5.72	94.63	0.39	10.93	0.39	2.55	2980.6	4.902	60.78	18.17	3721.16	427.67	59923.2	2904.45	20.59	129.37	96575	0.785722		III
INDI 444 PLS 1	Colorectum	47.08	18.68	0.85	8.11	0.43	1.35	11637.1	9.32	30.59	46.9	46050.8	421.8	106894	2924.55	311.14	204.08	78417.6	0.999999		II
CRC 475 PLS 1	Colorectum	11.89	51.98	0.31	20.03	0.29	0.68	4149.94	6.64	7.34	16.452	447.54	421.54	54862.2	1938.65	8.238	159.46	23133	0.34876		I
INDI 418 PLS 1	Colorectum	22.4	45.13	0.7	15.2	0.56	1.33	807.054	4.926	7.63	16.38	706.44	420.51	113288	2016.17	29.34	157.06	82879	0.827761		I
INDI 621 PLS 1	Colorectum	64.16	85.05	0.6	15.63	0.3	1.01	946.938	4.818	17.76	16.29	3340.86	419.97	49108.2	1876.76	13.32	155.42	61379.2	0.669435		II
INDI 626 PLS 1	Colorectum	37.77	64.3	1.52	74.85	0.76	1.82	946.938	6.55	16.7	248.03	246925	419.97	78693.3	3614.76	13.77	271.14	136090	1		II
INDI 649 PLS 1	Colorectum	38.13	57.79	1.25	104.09	0.25	2.27	841.524	12.97	5.55	16.764	8447.92	417.53	29266.2	1972.89	16.23	266.56	110547	0.824779		III
CRC 473 PLS 1	Colorectum	15.08	120.16	0.89	8.88	0.29	0.73	1573.91	4.854	13.18	16.452	2163.66	415.25	81075.2	2129.61	33.18	111.94	19326.5	0.738007		II
INDI 640 PLS 1	Colorectum	35.09	96.9	0.93	87.42	0.25	1.76	1119.86	5.01	7.81	16.764	6140.53	409.26	28252.8	4810.03	19.07	230.22	73883.6	0.86444		II
CRC 466 PLS 1	Colorectum	13.14	91.35	0.33	46.86	0.39	0.81	868.13	4.854	15.11	16.452	672.19	408.95	44818.6	1938.65	8.238	177.27	62470.8	0.363862		III
INDI 340 PLS 1	Colorectum	2.86	30.24	1.27	28.07	0.64	0.93	3967.29	24.92	8.89	16.128	636.41	398.93	145242	4865.43	32.66	455.84	75379.8	0.979059		III
INDI 089 PLS 1	Colorectum	33.81	166.72	0.78	59.31	0.24	1.29	959.916	4.896	6.42	29.2	465.3	397.76	78137.1	4679.62	32.92	313.33	76534.8	0.90584		II
INDI 089 PLS 1	Colorectum	33.81	166.72	0.78	59.31	0.24	1.29	959.916	4.896	6.42	29.2	465.3	397.76	78137.1	4679.62	32.92	313.33	76534.8	0.90584		II
INDI 089 PLS 1	Colorectum	33.81	166.72	0.78	59.31	0.24	1.29	959.916	4.896	6.42	29.2	465.3	397.76	78137.1	4679.62	32.92	313.33	76534.8	0.90584	Tubular adenocarcinoma	II
INDI 089 PLS 1	Colorectum	33.81	166.72	0.78	59.31	0.24	1.29	959.916	4.896	6.42	29.2	465.3	397.76	78137.1	4679.62	32.92	313.33	76534.8	0.90584	Tubular adenocarcinoma	II
INDI 468 PLS 1	Colorectum	100.59	128.34	0.87	46.54	0.42	1.56	1615.92	6.83	14.05	16.53	7822.69	397.35	86098.8	3484.98	29.71	233.44	83290.4	0.987049		II
INDI 158 PLS 1	Colorectum	33.79	71.03	1.19	30.01	0.37	1.07	1008.71	8.36	3.25	17.49	586.33	396.38	125584	2084.25	15.79	92.268	101727	0.903721		I
CRC 484 PLS 1	Colorectum	14.19	71.54	0.18	17.45	0.29	0.75	1965.57	4.854	12.01	123.22	2125.68	393.15	90811.5	1938.65	8.238	149.95	20016.5	0.834891		I
INDI 094 PLS 1	Colorectum	25.53	125.34	2.76	38.47	0.49	1.67	959.916	14.59	7.56	16.134	2583.58	391.61	171113	3603.35	56.44	272.84	205809	0.996521		I
INDI 594 PLS 1	Colorectum	56.27	188.41	0.35	6.82	0.32	1.13	946.938	4.818	3.98	16.29	1059.28	390.5	42927.2	1876.76	12.66	88.71	85710.1	0.592384		III
INDI 437 PLS 1	Colorectum	31.26	49.67	0.72	42.89	0.57	2.1	807.054	4.926	13.68	16.38	481.56	389.56	115165	2106.97	18.53	170.71	70636.7	0.82215		I
INDI 846 PLS 1	Colorectum	17.48	32.93	0.78	12.28	0.34	1.07	1008.71	5.07	13.42	17.49	39289.2	389.5	135655	2084.25	28.57	105.39	90474.9	0.999996		II
CRC 455 PLS 1	Colorectum	14.22	55.06	0.53	12.04	0.47	0.78	1583.45	5.09	19.08	16.452	540.07	377.26	56516.6	1938.65	8.238	92.02	56428.7	0.358555		I
CRC 498 PLS 1	Colorectum	17.61	40.62	0.2	17.95	0.29	0.71	1030.32	5.39	24.17	124.19	578.55	377.26	35132.7	1938.65	13.02	181.51	26438.6	0.342635		III
INDI 521 PLS 1	Colorectum	20.89	115.39	0.96	6.58	0.64	0.83	1195.65	4.956	11.07	16.536	626.25	373.54	38856.2	1962.49	8.74	151.16	78388.4	0.350973		II
INDI 039 PLS 1	Colorectum	16.11	64.91	0.64	10.14	0.72	0.94	6200.29	10.22	4.69	24.8	1244.47	371.61	71145.1	6202.71	48.21	186.6	43699.4	0.879852		III
INDI 225 PLS 1	Colorectum	153.39	15.89	2.09	4.65	0.62	1.01	781.392	6.93	8.71	159.25	2664.25	371.61	50896.5	6202.71	360.15	126.31	111716	0.981369		I
CRC 459 PLS 1	Colorectum	13.33	78.07	0.3	27.2	0.29	0.78	801.3	4.854	11.73	16.452	614.49	370.88	24274.1	1938.65	8.238	134.72	56288.5	0.188301		II
CRC 479 PLS 1	Colorectum	13.2	32.8	0.32	11.81	0.29	0.69	715.308	4.854	20.4	23.39	4489.37	370.88	75269	1938.65	13.73	111.94	35140.9	0.701256		II
INDI 600 PLS 1	Colorectum	21.79	127.45	0.63	5.51	0.46	1.12	946.938	7.21	5.95	16.29	1457.47	370.65	43178.7	1969.27	10.68	232.68	64281.6	0.452888		II
INDI 614 PLS 1	Colorectum	191.65	78.03	0.9	53.1	0.34	1.45	946.938	4.818	7.91	16.29	1386.85	370.65	77805.5	2613.18	17.63	271.14	48309.8	0.902386		II
INDI 096 PLS 1	Colorectum	11.22	75.52	0.36	44.7	0.15	0.87	959.916	5.18	4.98	16.134	787.95	366.59	50855.5	6866.41	23.28	206.36	46897	0.79276		I
INDI 298 PLS 1	Colorectum	33.19	123.91	1.39	31.75	0.43	1.7	807.054	4.926	7.25	16.38	458.514	363.21	89655.8	2016.17	16.7	177.18	90321.5	0.751364		I
INDI 598 PLS 1	Colorectum	83.94	232.16	0.99	14.19	0.43	1.68	946.938	4.818	7.02	16.29	3279.25	360.65	200279	1969.27	8.96	115.42	78800.9	0.997971		II
CRC 465 PLS 1	Colorectum	15.44	125.95	0.44	10.87	0.33	0.69	772.64	6.02	6.25	45.91	2038.81	358.09	49915.8	2129.61	10.88	99.02	22641.9	0.521043		II
CRC 500 PLS 1	Colorectum	81.99	65.22	0.18	23.8	0.29	0.76	8295.07	4.854	7.07	16.452	812.47	358.09	53572.3	1938.65	22.25	145.02	16868.2	0.452407		I
CRC 503 PLS 1	Colorectum	63.2	39.96	0.6	10.02	0.29	0.84	715.308	4.854	5.48	16.452	737.04	358.09	46697.3	1938.65	8.238	84.534	54734.6	0.360301		I
INDI 211 PLS 1	Colorectum	30.06	103.19	2.09	4.37	0.49	1.19	807.054	4.926	11.54	16.38	1311.94	357.88	146349	2016.17	24.58	84.144	110330	0.952429		II
INDI 422 PLS 1	Colorectum	13.22	44.87	1.06	19.53	0.53	1.89	807.054	4.926	1.81	16.38	1892.06	357.88	152616	3088.43	63	217.6	186334	0.976126		II
INDI 429 PLS 1	Colorectum	16.17	42.4	5.61	7.95	0.5	2.18	1940.15	44.35	3.2	18.38	2983.16	352.52	93256.1	2016.17	31.46	116.7	104165	0.901887		II
CRC 468 PLS 1	Colorectum	18.95	85.86	2.08	24.98	0.4	0.72	2387.08	4.854	24.41	16.452	8587.42	351.67	38244.2	1938.65	8.238	123.75	50429.2	0.748398		III
INDI 377 PLS 1	Colorectum	7.34	138.4	0.31	11.1	0.51	1.15	6373.14	18.04	5.12	16.464	1087.59	350.67	86231.1	4734.29	17.92	734.55	19076.8	0.898532		II
INDI 222 PLS 1	Colorectum	30.37	23.15	2.31	6.54	0.6	0.86	781.392	10.58	20.43	17.62	37253.1	350.08	71145.1	6202.71	27.762	244.28	73205.5	0.99999		II
INDI 581 PLS 1	Colorectum	30.17	48.57	2.5	4.37	0.67	1.01	3131.3	4.98	30.92	16.53	3575.43	347.35	83149.8	1955.7	19.18	86.07	272147	0.882954		II
INDI 281 PLS 1	Colorectum	7.43	80.59	1.19	6.71	0.52	0.99	758.844	5.97	10.24	15.744	456.18	347.22	67897.6	2203.21	12.3	154.78	78432.5	0.487193		I
CRC 480 PLS 1	Colorectum	11.75	79.42	0.39	14.07	0.29	0.87	715.308	4.854	4.21	16.452	447.54	345.23	62916.7	1938.65	24.27	123.75	27145.4	0.367492		III
CRC 489 PLS 1	Colorectum	11.42	35.16	0.33	18.66	0.4	0.78	715.308	48.49	5.11	88.34	8477.7	345.23	36012.6	2883.42	38.07	134.72	52458.2	0.924648		II
INDI 567 PLS 1	Colorectum	12.56	14.84	4.33	7.1	1.18	1.44	886.92	7.77	6.08	27	47542.6	338.85	192111	1955.7	84.95	86.07	223754	1		II
INDI 587 PLS 1	Colorectum	75.57	18.28	2.65	7.96	0.52	1.11	886.92	8.7	11.33	16.53	3139.93	338.85	161174	1955.7	8.7	104.91	49582.6	0.973281		II
INDI 213 PLS 1	Colorectum	31.72	49.67	0.37	46.24	0.18	1.47	807.054	4.926	9.43	16.38	1063.33	336.29	43923.1	4045.81	15.12	96.2	40247.4	0.479579		III
INDI 302 PLS 1	Colorectum	28.86	119.13	0.73	29.33	0.31	0.91	807.054	4.926	8.08	16.38	997.77	336.29	102137	2016.17	29.6	149.81	65146.1	0.795084		I
INDI 658 PLS 1	Colorectum	13.17	99.23	0.48	9.35	0.22	0.35	841.524	9.31	30.35	16.764	1764.61	333.16	66287	1972.89	15.3	223.11	106598	0.617365		I
INDI 747 PLS 1	Colorectum	32.9	42.59	0.67	14.79	0.64	1.1	841.524	6.32	7.3	16.764	1100.18	333.16	82892.2	1972.89	21.47	112.47	179872	0.714981		III
INDI 777 PLS 1	Colorectum	49.61	43.68	0.4	51.41	0.24	1.42	841.524	5.01	5.93	16.764	1413.27	333.16	22552.9	2627.86	8.31	200.57	53739.2	0.264168		II
INDI 271 PLS 1	Colorectum	11.78	80.49	0.37	4.81	0.24	0.76	758.844	16.01	5.86	15.744	823.14	330.75	33001.3	1895.69	28.38	145.03	62265.6	0.264661		III
INDI 610 PLS 1	Colorectum	125.9	103.88	0.17	71.27	0.18	2.09	946.938	5.39	6.81	16.29	921.39	330.37	10107.5	2521.55	16.94	318.81	63166	0.371786		II
INDI 322 PLS 1	Colorectum	8.79	20.51	0.41	17.32	0.58	1.26	3705.16	4.914	7.61	25.82	957.54	329.09	85943.4	2981.75	19.09	282.31	55540	0.634046		III
CRC 457 PLS 1	Colorectum	12.02	173.78	0.5	12.84	0.37	0.9	4365.53	4.854	16.96	16.452	973.75	329.07	88896.2	1976.94	35.06	154.77	22797.3	0.702042		II
INDI 034 PLS 1	Colorectum	78.86	197.82	2.48	4.25	2.95	0.81	781.392	4.77	23.09	15.798	4899.14	328.27	143572	6202.71	27.762	106.93	210938	0.998932		III
INDI 108 PLS 1	Colorectum	28.52	54.22	0.6	82.14	0.27	1.34	959.916	7.41	1.88	17.01	634.25	327.65	30044.5	38779.7	20.02	255.28	61775.4	0.999999		II
CRC 467 PLS 1	Colorectum	76.86	28.49	0.38	45.03	0.29	0.98	715.308	4.854	7.98	19.32	22271.3	325.83	19598.9	1938.65	9.29	111.94	45976.5	0.98617		III
CRC 478 PLS 1	Colorectum	14.32	87.36	0.45	15.15	0.29	0.69	2396.68	4.854	12.3	16.452	3910.8	325.83	28230.8	1938.65	11.24	201.67	15524.7	0.323634		III
CRC 496 PLS 1	Colorectum	12.45	53.03	0.4	11.1	0.59	0.63	715.308	4.854	4.9	66.53	1099.78	325.83	38099.3	1938.65	9.47	92.02	50998.2	0.286678		I
INDI 325 PLS 1	Colorectum	5.26	48.56	0.54	18.78	0.72	1.02	3439.28	8.77	15.27	16.128	1120.64	319.59	70066.4	2981.75	23.75	201.81	56736.1	0.549008		III
INDI 889 PLS 1	Colorectum	6.49	57.22	0.64	13.91	0.6	1.11	3066.13	4.914	13.6	16.128	6637.52	319.59	126916	4070.56	21.44	237.68	44225.8	0.977887		II
CRC 518 PLS 1	Colorectum	30.83	30.78	2.32	7.28	0.56	0.85	802.884	5.77	8.25	19.81	1385.05	317.1	98302.5	1973.6	29.28	84.678	72633.2	0.701073		III
INDI 303 PLS 1	Colorectum	13.16	88.87	2.12	28.43	0.47	1.52	4931.01	5.63	7.66	23.32	1488.41	314.29	128804	2016.17	12.5	195.41	60439.1	0.877664		I
INDI 463 PLS 1	Colorectum	17.2	68.22	1.1	90.2	0.66	1.61	886.92	18.75	4.06	39.56	21051.1	313.07	116304	2639.08	20.99	284.02	167102	0.999628		II
INDI 466 PLS 1	Colorectum	29	76.97	1.02	7.96	0.58	1.03	886.92	4.98	7.28	35.86	3095.18	313.07	123509	1955.7	15.18	86.07	222802	0.955117		II
CRC 462 PLS 1	Colorectum	8.42	207.62	0.42	15.58	0.29	0.71	992.17	4.854	11.44	16.452	478.98	312.81	73727.2	1938.65	8.238	145.02	19099.5	0.573902		I
CRC 501 PLS 1	Colorectum	216.86	34.09	0.2	63.82	0.29	1.08	715.308	4.854	24.57	16.452	895.66	312.81	31169.1	2281.58	85.72	164.06	41300.5	0.564648		I
CRC 513 PLS 1	Colorectum	77.96	28.13	1.43	8.95	0.76	1.47	802.884	4.98	52.72	16.47	608.29	301.57	130704	1973.6	298.93	84.68	167487	0.924199		II
INDI 101 PLS 1	Colorectum	21.92	59.28	0.38	39.54	0.35	0.99	959.916	4.896	5.67	16.134	1148.3	300.56	42400.5	6635.12	12.81	112.55	39118.3	0.683242		III
INDI 101 PLS 1	Colorectum	21.92	59.28	0.38	39.54	0.35	0.99	959.916	4.896	5.67	16.134	1148.3	300.56	42400.5	6635.12	12.81	112.55	39118.3	0.683242		III
INDI 101 PLS 1	Colorectum	21.92	59.28	0.38	39.54	0.35	0.99	959.916	4.896	5.67	16.134	1148.3	300.56	42400.5	6635.12	12.81	112.55	39118.3	0.683242	Adenocarcinoma, NOS	III
INDI 101 PLS 1	Colorectum	21.92	59.28	0.38	39.54	0.35	0.99	959.916	4.896	5.67	16.134	1148.3	300.56	42400.5	6635.12	12.81	112.55	39118.3	0.683242	Adenocarcinoma, NOS	III
CRC 470 PLS 1	Colorectum	23.49	232.86	0.2	24.17	0.29	0.81	1545.28	14.64	17.44	26.84	3352.55	299.72	41694.2	3181.21	133.5	213.06	13765.6	0.758077		II
CRC 470 PLS 1	Colorectum	23.49	232.86	0.2	24.17	0.29	0.81	1545.28	14.64	17.44	26.84	3352.55	299.72	41694.2	3181.21	133.5	213.06	13765.6	0.758077		II
CRC 470 PLS 1	Colorectum	23.49	232.86	0.2	24.17	0.29	0.81	1545.28	14.64	17.44	26.84	3352.55	299.72	41694.2	3181.21	133.5	213.06	13765.6	0.758077	adenocarcinoma	II
INDI 612 PLS 1	Colorectum	63.42	101.39	0.54	78.36	0.31	1.53	946.938	4.818	4.23	16.29	798.53	299.61	42474.3	2704.7	15.57	271.14	55636.3	0.445644		II
INDI 525 PLS 1	Colorectum	17.74	116.22	0.56	6.58	0.62	0.96	871.476	4.956	27.21	16.536	756.77	297.95	44251.8	1962.49	8.166	112.33	65617.7	0.311851		I
CRC 506 PLS 1	Colorectum	20.43	58.1	0.18	12.96	0.29	0.69	715.308	4.854	14.1	16.452	1150.29	296.44	39543.6	1938.65	8.238	99.02	15075.3	0.202653		III
INDI 396 PLS 1	Colorectum	12.83	23.64	0.17	7.14	0.1	0.64	4454.42	4.89	17.23	16.464	464.838	293.76	51206.5	1939.15	8.262	86.478	17446.7	0.190575		I
CRC 483 PLS 1	Colorectum	9.87	137.22	0.36	15.37	0.29	0.71	715.308	4.854	10.84	16.452	1006.64	293.15	28843.9	1938.65	8.238	111.94	31100.8	0.207196		I
CRC 487 PLS 1	Colorectum	13.14	48.33	0.12	10.62	0.29	1.02	1850.84	8.53	21.77	18.91	1113.21	293.15	48239.8	1938.65	12.66	111.94	19949	0.247202		I
INDI 295 PLS 1	Colorectum	15.72	149.46	0.61	37.83	0.21	1.24	1707.99	4.926	3.43	30.09	25046.6	291.81	45222	2016.17	22.48	164.02	66627.1	0.997542		II
INDI 431 PLS 1	Colorectum	20.51	23.12	0.89	21.31	1.05	1.25	807.054	5.07	8.24	16.38	662.29	291.81	64763.8	2016.17	36.78	116.7	121018	0.402072		II
INDI 160 PLS 1	Colorectum	23.37	62.78	0.83	41.83	0.4	1.36	1008.71	5.07	7.02	17.49	1342.38	290.92	103178	2084.25	24.84	146.25	112770	0.769412		II
INDI 160 PLS 1	Colorectum	23.37	62.78	0.83	41.83	0.4	1.36	1008.71	5.07	7.02	17.49	1342.38	290.92	103178	2084.25	24.84	146.25	112770	0.769412		II
INDI 160 PLS 1	Colorectum	23.37	62.78	0.83	41.83	0.4	1.36	1008.71	5.07	7.02	17.49	1342.38	290.92	103178	2084.25	24.84	146.25	112770	0.769412	Villoglandular Adenocarcinoma	II
CRC 502 PLS 1	Colorectum	11.46	19.22	0.39	12.73	0.29	0.65	715.308	4.854	7.7	24	1479.41	289.86	47586.2	1938.65	14.81	154.77	15182.2	0.217863		I
INDI 374 PLS 1	Colorectum	4.37	18.65	0.45	10.49	0.36	1.05	1488.62	7.43	7.64	44.92	24236.3	289.73	71030.4	4274.5	20.66	253.52	41275.5	0.998834		III
INDI 633 PLS 1	Colorectum	26.88	102.53	0.21	13.2	0.15	0.9	946.938	4.818	5.72	16.29	7004.05	289.24	47751.9	2887.44	9.82	201.12	28797.3	0.765922		II
CRC 522 PLS 1	Colorectum	184.9	9.79	0.34	28.21	0.2	1.89	802.884	4.98	11.69	16.47	448.872	288.46	21298	1973.6	9.68	84.678	57938.7	0.316571		II
INDI 560 PLS 1	Colorectum	18.16	39.42	1.45	18.16	0.79	1.62	1165.6	4.98	11.49	16.53	842.37	286.77	97140.5	1955.7	14.3	120.79	98402.6	0.636797		I
INDI 564 PLS 1	Colorectum	10.46	63.7	2.67	29.36	0.42	1.36	886.92	4.98	9.16	16.53	455.628	286.77	73010.7	1955.7	18.29	86.07	120915	0.468025		I
INDI 097 PLS 1	Colorectum	21.28	69.94	3.11	26.46	0.55	1.45	947.92	25.37	14.95	43.17	2956.4	286.61	120876	2725.41	17.28	264.17	141817	0.962013		III
INDI 102 PLS 1	Colorectum	22.34	17.26	0.31	211.81	0.23	2.97	959.916	4.896	10.35	16.134	523.72	286.61	32605.5	1918.91	12.24	343.07	102023	0.174897		III
INDI 523 PLS 1	Colorectum	16.8	127.04	0.8	6.58	0.45	0.74	2202.18	8.93	19.46	49.54	2797.95	280.4	70826.4	1962.49	13.39	112.33	82490.5	0.721066		I
INDI 675 PLS 1	Colorectum	16.06	217.05	1.55	6.58	0.86	0.84	871.476	77.28	14.02	16.536	952.92	280.4	108343	1962.49	12.5	95.29	119224	0.972479		III
INDI 212 PLS 1	Colorectum	30.69	74.6	1.18	22.55	0.43	1.01	807.054	4.926	5.81	16.38	1021.11	280.37	27952.3	3176.33	18.8	116.7	63604.8	0.28602		III
INDI 660 PLS 1	Colorectum	16.2	135.06	0.88	29.26	0.47	1.23	841.524	5.01	3.16	16.764	1362.41	280.35	72437.7	1972.89	20.03	98.38	101944	0.606875		II
CRC 472 PLS 1	Colorectum	11.39	71.03	0.33	14.07	0.29	0.72	4189.1	4.854	26.23	115.84	17219.9	279.95	31969.4	1938.65	25.01	123.75	18682.8	0.965311		II
CRC 474 PLS 1	Colorectum	15.14	63.93	0.16	13.41	0.29	0.74	715.308	4.854	11.85	16.452	537.13	279.95	65374.7	1938.65	21.34	123.75	20296.3	0.314691		III
CRC 504 PLS 1	Colorectum	30.2	187.09	2.34	30.55	0.3	0.77	4140.16	7.58	9.38	57.83	79678.8	279.95	117552	3918.28	21.7	168.55	87140.9	1		III
INDI 145 PLS 1	Colorectum	161.04	192.62	0.64	10.42	0.53	1.07	1008.71	16.18	8.09	30.82	3657.35	276.42	107431	2084.25	12.47	127.5	101393	0.983346		II
INDI 400 PLS 1	Colorectum	15.34	130.66	0.68	7.14	0.28	0.8	833.736	6.52	13.84	16.464	3869.63	276.19	128677	1939.15	17.36	86.478	46106.9	0.927999		II
CRC 515 PLS 1	Colorectum	7.74	1.98	0.31	8.95	0.37	0.83	843.61	4.98	4.31	16.47	1751.77	275.19	73136.5	1973.6	11.85	84.68	49487	0.378525		II
INDI 611 PLS 1	Colorectum	159.98	31.02	0.81	38.81	0.32	1.56	2887.94	4.818	5.78	16.29	5281.79	273.55	44033.6	2153.88	21.12	364.92	59883.4	0.770742		II
CRC 482 PLS 1	Colorectum	7.22	49.15	0.16	15.89	0.29	0.69	715.308	4.854	12.51	19.11	1753.1	273.31	45101	1938.65	29.27	273.79	28075.8	0.238504		III
INDI 234 PLS 1	Colorectum	17.71	132.87	0.41	12.39	0.21	1.45	1499.85	5.4	18.3	15.744	2048.43	271.86	37354.9	2904.45	10.5	227.98	40342.3	0.408972		I
INDI 259 PLS 1	Colorectum	5.89	33.29	0.73	7.75	0.51	0.88	4997.86	4.902	6.21	15.744	770.92	271.86	59634.9	4541.87	36.96	173.01	47793.3	0.506174		II
INDI 293 PLS 1	Colorectum	10.84	55.02	0.84	9.71	0.77	0.88	2549.49	5.83	13.08	17.77	26271.8	271.86	102353	2203.21	11.79	99.23	86042.8	0.999474		II
CRC 460 PLS 1	Colorectum	10.6	251.78	1.09	22.32	0.57	0.75	715.308	4.854	5.49	39.51	1242.25	269.99	66920.2	1938.65	9.47	123.75	45870.2	0.658815		II
INDI 163 PLS 1	Colorectum	8.45	70.83	1.71	19.68	0.42	1.07	1008.71	5.07	12.69	17.49	703.54	269.12	71693.9	2084.25	8.388	92.268	110884	0.465862		III
INDI 163 PLS 1	Colorectum	8.45	70.83	1.71	19.68	0.42	1.07	1008.71	5.07	12.69	17.49	703.54	269.12	71693.9	2084.25	8.388	92.268	110884	0.465862		III
INDI 163 PLS 1	Colorectum	8.45	70.83	1.71	19.68	0.42	1.07	1008.71	5.07	12.69	17.49	703.54	269.12	71693.9	2084.25	8.388	92.268	110884	0.465862	Mucinous Adenocarcinoma	III
INDI 685 PLS 1	Colorectum	14.91	98.43	0.75	6.32	0.56	1.02	999.432	4.944	21.32	16.686	2442.12	268.55	31061.3	1965.64	10.14	93.84	83393.9	0.288598		III
INDI 608 PLS 1	Colorectum	25.31	120.17	0.99	29.11	0.21	1.19	946.938	4.818	5.61	16.29	4920.66	268.29	64563.4	1876.76	10.68	226.7	87658.1	0.733078		II
INDI 609 PLS 1	Colorectum	302.91	32.91	0.41	25.85	0.17	1.44	946.938	4.88	15.29	39	6163.21	268.29	79373.4	13753	17.4	214.27	27909	0.999787		II
INDI 631 PLS 1	Colorectum	48.68	102.05	0.71	13.95	0.18	0.99	946.938	4.818	5.04	16.29	12657.8	268.29	39349.2	5055.63	44.06	226.7	46505.1	0.971422		II
CRC 458 PLS 1	Colorectum	6.49	29.47	0.19	22.79	0.29	0.64	715.308	5.39	8.31	16.452	2027.53	266.66	42549.6	1938.65	15.89	227.57	20441.2	0.203948		II
CRC 488 PLS 1	Colorectum	9.67	204.66	0.57	14.51	0.29	0.78	715.308	5.7	3.35	16.452	3004.75	266.66	45571.3	1938.65	34.31	145.02	34875.3	0.50637		II
INDI 250 PLS 1	Colorectum	9.04	35.39	0.79	5.6	0.33	0.88	1987.56	5.4	9.26	18.57	2892.69	263.27	107095	1895.69	12.57	84.9	54596	0.734719		II
INDI 290 PLS 1	Colorectum	3.65	145.92	1.12	5.21	0.46	0.85	790.34	4.902	26.87	15.744	2475.64	263.27	97559.1	1895.69	11.01	99.23	54113.9	0.756053		I
INDI 716 PLS 1	Colorectum	15.62	114.93	1.8	5.6	0.65	0.87	2540.54	4.902	25.15	15.744	1284.56	263.27	115825	7651.61	22.24	112.06	118387	0.981007		III
INDI 164 PLS 1	Colorectum	13.85	48.77	1.54	45.2	0.48	1.59	1008.71	5.07	2.93	17.49	813.76	261.79	48276	2084.25	13.57	146.25	148858	0.322154		I
CRC 510 PLS 1	Colorectum	25.72	14.81	0.3	6.29	0.31	0.74	905.21	4.98	4.01	16.47	1503.59	261.74	20095.7	1973.6	8.22	84.68	36588.8	0.110605		I
CRC 495 PLS 1	Colorectum	18.17	81.6	0.2	13.52	0.29	0.78	715.308	4.854	15.15	16.452	447.54	259.98	20488.5	1938.65	10.88	84.54	20750.1	0.103898		I
INDI 093 PLS 1	Colorectum	9.97	20.55	2.72	24.89	0.42	1.06	959.916	9.92	41.44	16.134	1093.75	257.77	94192.7	11116.5	40.87	183.89	78322.9	0.982238		I
INDI 354 PLS 1	Colorectum	1.35	54.09	0.51	10.2	0.41	0.88	5519	8.77	12.68	17.58	2750.33	257.31	91195.1	2981.75	22.22	320.3	59700.9	0.748917		III
INDI 296 PLS 1	Colorectum	41	89.73	0.97	73.58	0.23	1.5	1258.19	6.78	3.33	17.39	688.73	257.05	60710.3	2016.17	17.22	233.01	87068.7	0.450236		II
INDI 081 PLS 1	Colorectum	15	30.63	1.21	6.89	0.67	0.82	781.392	4.77	25.54	22.76	1899.85	255.13	80259.3	6202.71	27.762	83.84	79740.7	0.858209		II
INDI 758 PLS 1	Colorectum	50.5	126.56	4.34	7.39	0.8	0.74	841.524	5.01	16.12	16.764	1703.62	253.14	155371	1972.89	18.59	98.38	425937	0.990905		II
INDI 764 PLS 1	Colorectum	15.52	133.78	0.72	8.9	0.24	0.64	841.524	7.67	7.95	16.764	2285.53	253.14	180820	1972.89	14.84	136.53	89364.8	0.980534		II
INDI 098 PLS 1	Colorectum	9.21	19.66	0.41	40.87	0.19	1.08	959.916	4.896	11.71	16.134	820.78	250.34	49943.6	1918.91	8.16	112.55	69417.2	0.201115		II
CRC 499 PLS 1	Colorectum	35.84	88.23	0.38	25.79	0.3	1.09	715.308	4.854	7.29	16.452	447.54	249.92	29657	1938.65	8.238	164.06	54716.5	0.175069		I
INDI 428 PLS 1	Colorectum	52.18	106.73	1.8	35.51	0.36	1.83	706.158	6.52	5.13	36.54	34148.3	249.29	61545.1	1866.1	8.46	134.25	184926	0.999918		III
INDI 599 PLS 1	Colorectum	19.91	83.02	0.33	4.8	0.31	0.98	946.938	4.818	7.62	17.43	27378	247.06	101940	3069.79	14	171.97	41578.1	0.9997		II
INDI 848 PLS 1	Colorectum	65.7	28.26	0.38	39.16	0.26	1.4	1426.36	5.07	4.52	92	1309.54	247.04	81405	2084.25	9.47	127.5	61365.9	0.690771		II
CRC 461 PLS 1	Colorectum	12.08	61.54	0.28	21.66	0.29	0.86	1975.13	6.33	16.65	16.452	755.77	246.56	53572.3	3329.43	250.72	172.95	18718.2	0.368845		I
CRC 492 PLS 1	Colorectum	16.98	25.71	0.48	9.64	0.29	0.73	715.308	57.91	21.49	18.91	8487.66	246.56	25538.6	1938.65	11.24	279.93	29093.5	0.74652		III
INDI 328 PLS 1	Colorectum	2.66	26.61	0.55	8.34	0.6	0.95	2169.31	99.6	7.28	16.128	953.4	245.78	63093.3	1984.23	23.75	220.56	55014.7	0.759044		I
INDI 216 PLS 1	Colorectum	20.47	71.03	0.28	63.53	0.25	1.84	807.054	4.926	6.13	30.57	2141.22	245.15	43057.3	8060.05	20.37	212.24	44321.5	0.834871		III
INDI 423 PLS 1	Colorectum	12.9	34.6	2.74	9.68	0.37	1.19	807.054	6.78	2.58	16.38	1678.25	245.15	209550	2645.88	51.83	189.51	148610	0.990083		II
INDI 763 PLS 1	Colorectum	189.33	97.48	0.6	14.79	0.26	0.98	968.15	5.01	14.18	24.55	929.52	243.93	112958	1972.89	10.29	86.346	89652.1	0.938653		I
INDI 574 PLS 1	Colorectum	11.51	22.53	0.86	38.51	0.45	1.49	928.93	4.98	9.78	16.53	455.628	241.6	35400	1955.7	8.28	170.15	89296	0.141698		III
INDI 229 PLS 1	Colorectum	13.05	83.89	1.54	5.43	0.44	1.08	781.392	16.7	16.18	15.798	3969.27	237.65	89556.9	6202.71	51.02	83.838	102381	0.959987		II
INDI 268 PLS 1	Colorectum	17.71	46.2	0.6	9.07	0.71	1.06	758.844	4.902	6.22	15.744	4666.05	237.16	65266	2304.69	12.57	134.74	70289.3	0.611446		III
INDI 782 PLS 1	Colorectum	6.11	90.26	1.82	3.54	0.77	1.21	1486.77	12.26	15.36	16.764	27188.4	234.64	76017	13401.6	20.51	215.81	121843	0.999993		III
INDI 805 PLS 1	Colorectum	7.3	147.09	0.79	5.81	0.16	0.6	1094.07	5.01	9.85	16.764	936.25	234.64	83600.8	1972.89	8.53	136.53	33935	0.543689		II
INDI 434 PLS 1	Colorectum	14.56	39.91	0.43	9.68	0.4	1.07	940.72	4.926	2.09	16.38	1210.6	233.06	78897.4	2016.17	20.9	84.144	48114.2	0.414347		II
CRC 471 PLS 1	Colorectum	18.76	33.17	0.25	21.47	0.29	0.62	1182.88	5.09	26.84	26.03	2209.4	233.03	34248.7	1938.65	10.53	189.77	17332.6	0.176851		III
INDI 477 PLS 1	Colorectum	21.7	50.69	1.94	7.68	0.35	0.95	886.92	24.15	5.08	16.53	1379.01	232.32	118020	1955.7	10.83	86.07	161476	0.874105		III
INDI 159 PLS 1	Colorectum	15.17	94.89	2.17	45.73	0.49	1.1	1008.71	5.07	7.92	17.49	458.742	232.14	72758.3	2084.25	26.56	92.268	122389	0.484612		II
INDI 774 PLS 1	Colorectum	12.26	305.82	1.04	38.18	0.28	1.11	871.14	5.01	2.25	16.764	1051.85	229.97	66384.1	3790.07	13.91	112.47	70798.4	0.810647		I
CRC 463 PLS 1	Colorectum	16.65	144.11	0.14	11.1	0.29	0.59	1039.85	5.7	6.23	36.31	895.66	226.23	41313.2	1976.94	10.53	205.52	18330	0.26689		I
CRC 481 PLS 1	Colorectum	8.55	51.29	0.27	7.56	0.29	0.72	7022.24	4.854	19.57	292.07	2110.52	226.23	49218.3	1938.65	29.82	111.94	20750.1	0.666243		II
INDI 031 PLS 1	Colorectum	13.3	47.08	0.46	6.71	0.24	0.87	3240.13	4.77	16.92	15.798	2008.99	225.86	21883	6202.71	41.23	264.43	53819.8	0.468772		II
INDI 031 PLS 1	Colorectum	13.3	47.08	0.46	6.71	0.24	0.87	3240.13	4.77	16.92	15.798	2008.99	225.86	21883	6202.71	41.23	264.43	53819.8	0.468772		II
INDI 031 PLS 1	Colorectum	13.3	47.08	0.46	6.71	0.24	0.87	3240.13	4.77	16.92	15.798	2008.99	225.86	21883	6202.71	41.23	264.43	53819.8	0.468772	Adenocarcinoma	II
INDI 635 PLS 1	Colorectum	9.48	138.75	0.99	108.58	0.24	1.6	1565.62	5.01	2.59	16.764	467.364	225.27	82115.8	2235.86	17.17	184.28	86402.8	0.574517		II
INDI 644 PLS 1	Colorectum	52.65	166.06	0.98	23.35	0.46	1.39	1587.36	5.01	13.11	16.764	912.76	225.27	77145.5	3533.32	11.18	192.57	67708.3	0.773876		I
INDI 651 PLS 1	Colorectum	70.33	115.91	0.74	40.92	0.5	1.27	1251.74	5.01	4.08	17.73	1219.27	225.27	88855	1972.89	11.86	157.18	154275	0.788043		III
INDI 726 PLS 1	Colorectum	17.5	47.56	0.33	3.4	0.2	0.6	841.524	8.21	10.45	16.764	2005.39	225.27	31792.7	1972.89	8.31	166.64	39310.6	0.179754		I
INDI 558 PLS 1	Colorectum	22.41	120.47	1.11	33.57	0.38	1.52	886.92	6.21	11.83	20.06	1277.95	222.96	98936.1	1955.7	11.69	134.8	55636.3	0.695273		I
INDI 327 PLS 1	Colorectum	5.72	40.09	1.05	8.01	0.59	0.8	887.292	6.3	11.91	16.128	1703.86	221.35	84672.1	2502.31	22.98	220.56	64947.3	0.544428		II
INDI 365 PLS 1	Colorectum	4.17	55.52	0.65	24.4	0.86	1.14	1799.72	4.914	7	25.16	1385.16	221.35	33701.3	6149.65	31.21	295.56	76220.4	0.542426		II
CRC 511 PLS 1	Colorectum	11.83	8.97	0.26	8.4	0.31	0.73	802.884	8.31	6.68	16.47	448.872	220.14	29714.8	1973.6	8.22	150.94	65232.5	0.103242		II
INDI 655 PLS 1	Colorectum	15.3	64.58	0.36	27.75	0.35	1.21	841.524	7.26	2.85	16.764	467.364	215.82	98082	1972.89	15.3	184.28	107513	0.609774		II
INDI 783 PLS 1	Colorectum	13.91	39.99	0.53	3.4	0.25	0.61	841.524	5.01	13.99	16.764	3018.26	215.82	60899.2	1972.89	13.45	86.346	42655.8	0.370489		III
INDI 838 PLS 1	Colorectum	10.98	56.96	0.43	4.38	0.25	0.89	841.524	5.01	16.8	16.764	592.78	215.82	50331	1972.89	8.75	166.64	56067.9	0.203916		III
INDI 625 PLS 1	Colorectum	17.23	106.47	0.28	35.8	0.26	1.4	946.938	4.818	8.62	21.22	826.97	214.6	60499.1	3614.76	12.44	207.8	32573.8	0.482071		II
INDI 040 PLS 1	Colorectum	10.1	66.02	0.69	7.06	0.41	1.01	1959.14	4.77	14.65	15.798	1235.51	213.93	99530.7	6202.71	34.87	186.6	49859	0.886389		I
INDI 223 PLS 1	Colorectum	13.23	49.96	0.59	5.43	0.36	0.77	2667.14	10.22	33.85	15.798	490.8	213.93	56055.8	6202.71	27.762	106.93	27671.7	0.611748		I
INDI 472 PLS 1	Colorectum	69.82	112.27	0.35	31.21	0.28	1.51	3231.59	25.42	14.1	16.53	8040.32	213.51	70726.1	1955.7	8.274	277.29	85073.6	0.935031		II
CRC 469 PLS 1	Colorectum	10.07	84.74	0.58	22.69	0.74	1.3	3003.1	4.854	11	16.452	911.83	212.54	32019.2	1938.65	10.7	111.94	70380.1	0.157119		II
INDI 107 PLS 1	Colorectum	25.84	56.69	0.89	71.14	0.28	1.6	4026.98	4.896	5.22	16.134	1959.72	211.5	155312	2413.21	23.28	144.85	83202.5	0.934085		II
INDI 107 PLS 1	Colorectum	25.84	56.69	0.89	71.14	0.28	1.6	4026.98	4.896	5.22	16.134	1959.72	211.5	155312	2413.21	23.28	144.85	83202.5	0.934085		II
INDI 107 PLS 1	Colorectum	25.84	56.69	0.89	71.14	0.28	1.6	4026.98	4.896	5.22	16.134	1959.72	211.5	155312	2413.21	23.28	144.85	83202.5	0.934085	Adenocarcinoma, NOS	II
INDI 107 PLS 1	Colorectum	25.84	56.69	0.89	71.14	0.28	1.6	4026.98	4.896	5.22	16.134	1959.72	211.5	155312	2413.21	23.28	144.85	83202.5	0.934085	Adenocarcinoma, NOS	II
INDI 245 PLS 1	Colorectum	4.4	113.57	1.02	6.35	0.99	0.83	2433.83	4.902	18.84	21.8	2114.32	210.5	88883.5	3003.07	12.05	112.06	93057.3	0.743917		III
INDI 251 PLS 1	Colorectum	12.77	133.39	0.57	5.79	0.32	0.91	2504.82	4.902	5.41	15.744	12282.6	210.5	134758	1895.69	21.96	112.06	55642.4	0.991223		II
INDI 258 PLS 1	Colorectum	6.91	53.35	0.46	12.67	0.33	0.76	758.844	8.17	14.26	15.744	657.89	210.5	34301.6	4541.87	10.24	197.94	28287.3	0.283702		I
CRC 514 PLS 1	Colorectum	22.19	69.16	1.02	3.66	0.71	1.15	2500.76	4.98	35.69	22.57	2960.36	208.67	40861.7	1973.6	14.67	84.678	79659.3	0.319431		II
INDI 344 PLS 1	Colorectum	4	39.15	1.09	7.67	0.52	0.98	5859.15	24.09	20.51	77.7	12819.2	208.29	104077	3433.08	26.77	156.67	71285.2	0.992532		II
INDI 218 PLS 1	Colorectum	6.14	47.62	0.56	39.74	0.32	1.72	807.054	4.926	2.47	19.38	458.514	208.27	32799.6	3526.09	16.7	370.07	70139.3	0.214158		III
INDI 421 PLS 1	Colorectum	12.9	110.02	1.56	17.68	0.39	1.04	807.054	8.82	12.8	16.38	1995.27	208.27	180120	2016.17	13.29	201.16	70636.7	0.9698		II
INDI 043 PLS 1	Colorectum	9.36	94.57	0.7	7.41	0.41	0.8	781.392	9.12	5.95	15.798	7170.88	207.92	79825.7	6202.71	53.41	274.05	40397.3	0.96238		II
INDI 043 PLS 1	Colorectum	9.36	94.57	0.7	7.41	0.41	0.8	781.392	9.12	5.95	15.798	7170.88	207.92	79825.7	6202.71	53.41	274.05	40397.3	0.96238		II
INDI 043 PLS 1	Colorectum	9.36	94.57	0.7	7.41	0.41	0.8	781.392	9.12	5.95	15.798	7170.88	207.92	79825.7	6202.71	53.41	274.05	40397.3	0.96238	Adenocarcinoma	II
INDI 772 PLS 1	Colorectum	2.37	41.38	0.35	42.02	0.2	1.27	841.524	5.01	8.21	18.38	627.17	206.27	33696.8	2887.77	8.31	184.28	40135.5	0.148349		II
INDI 506 PLS 1	Colorectum	17.39	256.57	1.73	6.58	0.51	0.95	871.476	4.956	23.65	16.536	543.74	206.25	81720.9	1962.49	8.166	151.16	78363.3	0.685164		I
INDI 518 PLS 1	Colorectum	13.16	86.79	0.74	7.84	0.69	0.87	1716.98	4.956	10.31	16.536	1192.12	206.25	60716.5	1962.49	8.166	95.29	91532.9	0.353748		III
CRC 464 PLS 1	Colorectum	9.54	236.94	0.14	11.81	0.29	0.64	6002.13	4.854	7.29	16.452	818.81	205.65	55873.7	1938.65	9.47	177.27	11941.2	0.394705		III
INDI 470 PLS 1	Colorectum	184.88	72.27	0.9	27.05	0.53	1.81	886.92	4.98	8.24	16.53	2584.76	203.95	30888.1	1955.7	10.4	95.97	348415	0.804315		III
INDI 849 PLS 1	Colorectum	16.44	39.46	2.42	9.18	0.48	1.07	1008.71	5.34	5.75	17.49	713.46	201.85	89310.5	2203.03	15.24	191.89	116207	0.539585		II
INDI 768 PLS 1	Colorectum	38.97	114.75	1.02	27.41	0.26	1.23	841.524	5.01	5.49	16.764	1613.04	201.46	21670.2	3918.16	19.07	175.65	82878.3	0.364181		II
LCR 596 PLS1	Colorectum	13.47	84.89	0.58	21.99	0.58	1.31	913.98	6.12	4.59	33.23	2412.11	199.82	26432.8	2431.46	8.238	183.67	60285.9	0.239257
CRC 476 PLS 1	Colorectum	7.65	52.25	0.37	10.38	0.29	0.96	715.308	4.854	9.54	16.452	2696.16	198.72	92181.2	3550.97	22.44	172.95	41369.5	0.720815		II
INDI 624 PLS 1	Colorectum	36.28	190.26	0.87	6.31	0.29	1.05	841.524	5.01	5.95	16.764	467.364	196.62	48438.4	1972.89	16.23	136.53	89105.8	0.390913		II
INDI 670 PLS 1	Colorectum	12.47	107.93	1.33	6.58	0.33	0.69	3597.73	4.956	15.45	120.83	170479	196.42	30240.3	7666.56	12.21	95.29	58132.3	1		III
INDI 343 PLS 1	Colorectum	1.8	107.05	0.56	5.79	0.58	1.16	5082.7	8.1	20.09	16.128	1637.78	194.55	50619.2	1984.23	41.2	180.85	72224.5	0.309257		III
INDI 343 PLS 1	Colorectum	1.8	107.05	0.56	5.79	0.58	1.16	5082.7	8.1	20.09	16.128	1637.78	194.55	50619.2	1984.23	41.2	180.85	72224.5	0.309257	mucinous adenocarcinoma	III
INDI 343 PLS 1	Colorectum	1.8	107.05	0.56	5.79	0.58	1.16	5082.7	8.1	20.09	16.128	1637.78	194.55	50619.2	1984.23	41.2	180.85	72224.5	0.309257	mucinous adenocarcinoma	III
INDI 356 PLS 1	Colorectum	2.87	105.16	1	8.99	0.97	0.98	5735.69	4.914	22.43	16.128	928.57	194.55	83503.5	1984.23	20.66	156.67	65899.9	0.476335		I
INDI 284 PLS 1	Colorectum	13.75	224.77	0.79	11.4	0.66	1.19	1868.52	4.944	3.56	16.686	8648.03	193.8	38152.2	1965.64	14.19	93.84	76981.4	0.791478		II
INDI 628 PLS 1	Colorectum	35.96	64.52	0.55	22.64	0.21	1.27	946.938	4.818	5.75	29.67	1008.82	192.48	51922.6	1876.76	15.12	291.04	57212.8	0.278853		II
INDI 643 PLS 1	Colorectum	19.25	95.5	0.75	23.88	0.39	1.27	1017.91	5.01	4.87	16.764	2983.47	191.76	125933	2627.86	19.07	175.65	108835	0.909578		II
INDI 749 PLS 1	Colorectum	14.04	58.68	0.29	49.09	0.22	0.76	841.524	12.26	2.81	16.764	524.94	191.76	62794.1	6072.08	12.31	237.15	64074.8	0.695793		III
INDI 551 PLS 1	Colorectum	14.92	99.3	0.66	6.58	0.34	0.83	871.476	4.956	7.85	16.536	1711.5	191.44	45899	1962.49	15.16	95.29	22242.9	0.230938		II
CRC 516 PLS 1	Colorectum	7.2	60.36	0.72	8.86	0.56	0.8	802.884	4.98	3.18	16.47	906.91	191.09	49537.6	1973.6	11.53	84.68	88506.9	0.216546		II
INDI 498 PLS 1	Colorectum	16.5	54.39	0.54	8.7	0.23	0.7	1503.63	4.89	7.73	16.464	823.46	190.07	26751.5	1939.15	9.71	179.41	38955	0.101197		II
CRC 491 PLS 1	Colorectum	22.63	62.63	0.28	16.73	0.29	0.78	858.58	5.39	11.6	39.31	1479.41	188.27	70688.4	1938.65	8.76	99.02	17132.7	0.374615		III
INDI 539 PLS 1	Colorectum	25.63	54.06	0.86	6.58	0.42	0.88	2067.39	4.956	13.94	16.536	2054.26	186.42	61702.7	1962.49	46.29	112.33	63043	0.356576		II
INDI 677 PLS 1	Colorectum	20.29	163.27	0.34	12.88	0.33	1.35	2722.56	4.956	4.08	18.2	616.63	186.42	33683.8	2396.41	9.89	198.86	57913.7	0.243929		II
CRC 486 PLS 1	Colorectum	9.38	65.05	0.25	13.18	0.29	0.58	9728.86	5.7	19.68	17.68	2046.34	184.77	39975.2	3918.28	9.82	326.05	13501.4	0.326249		I
CRC 486 PLS 1	Colorectum	9.38	65.05	0.25	13.18	0.29	0.58	9728.86	5.7	19.68	17.68	2046.34	184.77	39975.2	3918.28	9.82	326.05	13501.4	0.326249		I
CRC 486 PLS 1	Colorectum	9.38	65.05	0.25	13.18	0.29	0.58	9728.86	5.7	19.68	17.68	2046.34	184.77	39975.2	3918.28	9.82	326.05	13501.4	0.326249	adenocarcinoma	I
CRC 490 PLS 1	Colorectum	6.32	47.95	0.41	16.62	0.29	0.77	715.308	4.854	6.23	16.452	1651.26	184.77	43875.2	1938.65	8.238	99.02	54220.9	0.178013		III
INDI 380 PLS 1	Colorectum	8.72	196.39	1.66	7.14	0.61	0.8	833.736	4.89	7.08	16.464	2030.26	183.58	219771	2535.48	12.94	166.55	43790	0.993509		II
INDI 248 PLS 1	Colorectum	5.61	209.54	0.3	8.09	0.17	0.88	3411.52	4.902	32.39	15.744	2239.01	183.18	45319.5	1895.7	8.97	99.23	51004.7	0.376282		II
INDI 701 PLS 1	Colorectum	14.25	99.93	1.03	7.41	0.5	0.86	1431.41	4.902	23.7	15.744	2106.06	183.18	79868.1	1895.69	14.14	145.03	66848.9	0.523752		II
INDI 701 PLS 1	Colorectum	14.25	99.93	1.03	7.41	0.5	0.86	1431.41	4.902	23.7	15.744	2106.06	183.18	79868.1	1895.69	14.14	145.03	66848.9	0.523752	adenocarcinoma	II
INDI 701 PLS 1	Colorectum	14.25	99.93	1.03	7.41	0.5	0.86	1431.41	4.902	23.7	15.744	2106.06	183.18	79868.1	1895.69	14.14	145.03	66848.9	0.523752	adenocarcinoma	II
INDI 306 PLS 1	Colorectum	11.1	64.13	1.23	18.48	0.66	1.16	807.054	26.49	6.8	16.38	93510.4	182.49	20381.4	6661.5	27.75	134.22	185344	1		III
INDI 436 PLS 1	Colorectum	18.95	43.2	0.77	14.34	0.55	1.11	807.054	4.926	6.63	16.38	1258.7	182.49	225892	2016.17	15.65	84.144	65083.3	0.984343		III
INDI 233 PLS 1	Colorectum	8.98	30.13	0.47	5.43	0.28	1.01	781.392	30.67	45.38	15.798	2878.88	177.26	139089	10265	38.29	126.31	47468.2	0.99623		I
INDI 683 PLS 1	Colorectum	11.17	54.22	0.42	7.79	0.36	0.86	999.432	4.944	8.39	16.686	1187.91	177.01	22505.3	1965.64	8.172	93.84	44986.6	0.0915283		II
INDI 822 PLS 1	Colorectum	19.04	127.73	0.39	3.82	0.52	0.83	1738.7	4.944	16.78	16.686	1757.8	177.01	57253.5	1965.64	12.4	93.84	43399.6	0.351898		II
INDI 761 PLS 1	Colorectum	36.24	151.56	1.41	4.78	0.43	0.77	841.524	5.01	7.12	16.764	3251.36	177	192693	1972.89	26.61	86.346	218314	0.993594		II
INDI 779 PLS 1	Colorectum	77.08	128.31	0.48	70.28	0.31	1.44	841.524	5.01	2.84	16.764	561.79	177	46651	1972.89	8.31	112.47	76934.2	0.356559		II
INDI 155 PLS 1	Colorectum	66.06	36.78	1.85	21.21	0.58	1.49	1008.71	5.07	1.416	17.49	567.13	170.8	5596.69	2084.25	13.02	92.268	106640	0.0922631		II
INDI 165 PLS 1	Colorectum	13.35	30.62	2.71	43.14	0.53	1.07	1008.71	5.07	4.13	17.49	1677.59	170.8	71360.8	2084.25	12.47	154.77	122885	0.409767		I
INDI 165 PLS 1	Colorectum	13.35	30.62	2.71	43.14	0.53	1.07	1008.71	5.07	4.13	17.49	1677.59	170.8	71360.8	2084.25	12.47	154.77	122885	0.409767		I
INDI 165 PLS 1	Colorectum	13.35	30.62	2.71	43.14	0.53	1.07	1008.71	5.07	4.13	17.49	1677.59	170.8	71360.8	2084.25	12.47	154.77	122885	0.409767	Adenocarcinoma	I
INDI 770 PLS 1	Colorectum	11.7	125.62	0.96	29.51	0.24	1.18	841.524	5.01	3.1	21.62	1311.94	167.01	42921.2	4301.36	10.29	175.65	51645.2	0.438102		II
INDI 780 PLS 1	Colorectum	15.78	63.71	0.47	72.73	0.23	2.01	841.524	5.01	7.14	23.57	1703.62	167.01	39366.2	1972.89	9.41	215.81	91453.9	0.215134		II
INDI 781 PLS 1	Colorectum	6.64	71.46	0.53	47.55	0.23	1.38	841.524	5.01	6.52	16.764	555.62	167.01	36196.4	2887.77	15.3	200.57	45921.2	0.165505		II
INDI 781 PLS 1	Colorectum	6.64	71.46	0.53	47.55	0.23	1.38	841.524	5.01	6.52	16.764	555.62	167.01	36196.4	2887.77	15.3	200.57	45921.2	0.165505	Adenocarcinoma	II
INDI 781 PLS 1	Colorectum	6.64	71.46	0.53	47.55	0.23	1.38	841.524	5.01	6.52	16.764	555.62	167.01	36196.4	2887.77	15.3	200.57	45921.2	0.165505	Adenocarcinoma	II
INDI 835 PLS 1	Colorectum	1.5	29.63	0.36	2.66	0.17	0.56	841.524	5.01	8.4	16.764	1229.89	167.01	58340.4	1972.89	8.53	200.57	56361.7	0.20565		III
CRC 507 PLS 1	Colorectum	2.89	22.39	0.33	7.66	0.28	0.84	802.884	5.24	9.09	16.47	4524.32	166.86	30423	1973.6	13.41	110.68	57625.1	0.202703		I
CRC 512 PLS 1	Colorectum	19	17.98	0.85	8.31	0.43	1.05	1513.35	4.98	12.44	16.47	13183.2	166.86	58400.9	1973.6	9.68	98.45	106771	0.894337		II
INDI 678 PLS 1	Colorectum	7.9	50.88	0.56	6.8	0.5	0.71	871.476	4.956	9.57	29.13	29535.4	165.86	54425.4	1962.49	9.02	218.84	41231.4	0.998121		III
INDI 030 PLS 1	Colorectum	10.63	144.7	3.57	10.14	0.9	1	4699.57	4.77	19.16	22.76	2965.77	164.7	80223.1	6202.71	30.47	126.31	123349	0.925735		II
INDI 030 PLS 1	Colorectum	10.63	144.7	3.57	10.14	0.9	1	4699.57	4.77	19.16	22.76	2965.77	164.7	80223.1	6202.71	30.47	126.31	123349	0.925735		II
INDI 030 PLS 1	Colorectum	10.63	144.7	3.57	10.14	0.9	1	4699.57	4.77	19.16	22.76	2965.77	164.7	80223.1	6202.71	30.47	126.31	123349	0.925735	Adenocarcinoma	II
INDI 037 PLS 1	Colorectum	7.39	64.45	0.88	4.25	0.54	1.2	781.392	4.77	70.12	52.3	3252.07	164.7	82722.5	6202.71	27.762	83.838	78892.7	0.900779		I
INDI 279 PLS 1	Colorectum	2.71	163.68	1.16	6.89	0.66	0.9	1569.23	4.902	14.64	15.744	456.18	164.52	75661.5	1895.69	7.97	99.23	66259.1	0.420506		II
INDI 483 PLS 1	Colorectum	69.55	50.49	0.88	22.29	0.35	1.08	886.92	4.98	6.99	16.53	455.628	164.51	42951.7	1955.7	11.69	170.15	111956	0.249382		II
INDI 618 PLS 1	Colorectum	52.49	48.75	0.6	5.51	0.24	1.34	1025.73	4.818	6.98	97.36	2079.01	164.17	33664.6	4696.88	15.8	88.71	51120.5	0.56278		III
INDI 484 PLS 1	Colorectum	9.88	143.68	0.75	8.7	0.48	1.36	833.736	4.89	7.98	16.464	675.51	163.77	30137.5	1939.15	14.31	86.478	69689.3	0.15742		II
INDI 502 PLS 1	Colorectum	15.2	18.64	0.29	7.14	0.21	0.68	5616.93	4.89	14.56	16.464	3163.03	163.77	44783	1939.15	9.98	86.478	25418.8	0.199606		III
