# Supplementary material for: A Blood-Based Assay for Detection of Patients with Advanced Adenomas
Source: Cancer Res Commun. 2025 Apr 16;5(4):621–31. doi: 10.1158/2767-9764.CRC-24-0398 (PMC12001750; doi:10.1158/2767-9764.CRC-24-0398)
Supplement: Supplemental Table 3 — Mutations detected, mutation calls at individual well level, and overall mutation score for every tested sample (N=32). [file crc-24-0398_supplemental_table_3_suppst3.xlsx]

## Sheet: Sheet 1
Experiment	Template	Amplicon	Chrom	Position	MutType	BaseFrom	BaseTo	Gene	NT.#	Codon.#	WT.Codon	MT.Codon	Mutation.Summary	Avg..GEs/well	#.Positive.Wells.(p.<.0.05)	MAF.(%).(p.<.0.05)	MAF.threshold.(%).(p.<.0.05)	Positive/Negative.(p.<.0.05)	pval	bv.name
7847	CRC 532 PLS 1	APC_1343_1351	chr5	112175338	Indel		A	APC	4047	1349	H	fs	APC p.H1349fs, c.4047>A	249	0	0	0.00058649	Negative		CRC 532
7847	CRC 532 PLS 1	APC_1156_A	chr5	112174757	SBS	G	T	APC	3466	1156	E	*	APC p.E1156*, c.3466G>T	237	0	0	0.00058649	Negative		CRC 532
7847	CRC 532 PLS 1	KRAS_012_+13_-4	chr12	25398284	SBS	C	A	KRAS	35	12	G	V	KRAS p.G12V, c.35C>A	292	0	0	0.000528287	Negative		CRC 532
7848	CRC 533 PLS 1	KRAS_012_+13_-4	chr12	25398284	SBS	C	A	KRAS	35	12	G	V	KRAS p.G12V, c.35C>A	216	0	0	0.000632655	Negative		CRC 533
7848	CRC 533 PLS 1	APC_1554	chr5	112175951	Indel		A	APC	4660	1554	E	fs	APC p.E1554fs, c.4660>A	131	0	0	0.00101696	Negative		CRC 533
7848	CRC 533 PLS 1	APC_1056_1063	chr5	112174466	SBS	G	T	APC	3175	1059	E	*	APC p.E1059*, c.3175G>T	134	0	0	0.00101696	Negative		CRC 533
7812	CRC 534 PLS 1	APC_1398_1407	chr5	112175493	Indel	T		APC	4202	1401	I	fs	APC p.I1401fs, c.4202T>	43	0	0	0.00347222	Negative		CRC 534
7849	CRC 535 PLS 1	APC_1554	chr5	112175951	Indel		A	APC	4660	1554	E	fs	APC p.E1554fs, c.4660>A	132	0	0	0.00101696	Negative		CRC 535
7849	CRC 535 PLS 1	KRAS_012_+13_-4	chr12	25398284	SBS	C	T	KRAS	35	12	G	D	KRAS p.G12D, c.35C>T	146	0	0	0.00101696	Negative		CRC 535
7849	CRC 535 PLS 1	GNAS_201	chr20	57484421	SBS	G	A	GNAS	602	201	R	H	GNAS p.R201H, c.602G>A	127	0	0	0.00714387	Negative		CRC 535
7813	CRC 536 PLS 1	APC_1554	chr5	112175951	Indel		A	APC	4660	1554	E	fs	APC p.E1554fs, c.4660>A	317	0	0	0.000407561	Negative		CRC 536
7850	CRC 537 PLS 1	APC_1398_1407	chr5	112175493	Indel	T		APC	4202	1401	I	fs	APC p.I1401fs, c.4202T>	197	0	0	0.000696952	Negative		CRC 537
7850	CRC 537 PLS 1	KRAS_144_147A	chr12	25378562	SBS	C	T	KRAS	436	146	A	T	KRAS p.A146T, c.436C>T	219	0	0	0.00101222	Negative		CRC 537
7851	CRC 538 PLS 1	APC_1385_1397	chr5	112175481	Indel	A		APC	4190	1397	E	fs	APC p.E1397fs, c.4190A>	168	0	0	0.000870422	Negative		CRC 538
7851	CRC 538 PLS 1	KRAS_144_147A	chr12	25378562	SBS	C	T	KRAS	436	146	A	T	KRAS p.A146T, c.436C>T	163	0	0	0.000870422	Negative		CRC 538
7853	CRC 540 PLS 1	APC_1304_1310	chr5	112175219	SBS	A	T	APC	3928	1310	K	*	APC p.K1310*, c.3928A>T	197	0	0	0.000696952	Negative		CRC 540
7853	CRC 540 PLS 1	APC_1304_1310	chr5	112175218	SBS	A	T	APC	3927	1309	E	D	APC p.E1309D, c.3927A>T	197	0	0	0.000696952	Negative		CRC 540
7853	CRC 540 PLS 1	TP53_166_A	chr17	7578406	SBS	C	T	TP53	524	175	R	H	TP53 p.R175H, c.524C>T	234	0	0	0.004102	Negative		CRC 540
7853	CRC 540 PLS 1	KRAS_25	chr12	25398266	SBS	G	T	KRAS	53	18	A	D	KRAS p.A18D, c.53G>T	275	0	0	0.00250196	Negative		CRC 540
7853	CRC 540 PLS 1	TP53_188_195	chr17	7578275	Indel	GAG		TP53	574	192	Q	fs	TP53 p.Q192fs, c.574GAG>	233	0	0	0.00058649	Negative		CRC 540
7854	CRC 541 PLS 1	FBXW7_464_472A	chr4	153249385	SBS	G	A	FBXW7	1393	465	R	C	FBXW7 p.R465C, c.1393G>A	125	0	0	0.00931529	Negative		CRC 541
7854	CRC 541 PLS 1	KRAS_012_+13_-4	chr12	25398284	SBS	C	A	KRAS	35	12	G	V	KRAS p.G12V, c.35C>A	166	0	0	0.00550604	Negative		CRC 541
7855	CRC 542 PLS 1	APC_1372_1380	chr5	112175423	SBS	C	T	APC	4132	1378	Q	*	APC p.Q1378*, c.4132C>T	148	1	0.00202181	0.00101696	Positive	0.03	CRC 542
7855	CRC 542 PLS 1	KRAS_012_+13_-4	chr12	25398281	SBS	C	T	KRAS	38	13	G	D	KRAS p.G13D, c.38C>T	177	1	0.00467686	0.0045837	Positive	0.03	CRC 542
7855	CRC 542 PLS 1	GNAS_201	chr20	57484421	SBS	G	A	GNAS	602	201	R	H	GNAS p.R201H, c.602G>A	159	0	0	0.00483782	Negative		CRC 542
7856	CRC 543 PLS 1	APC_1410_1422	chr5	112175548	Indel	C		APC	4257	1419	S	fs	APC p.S1419fs, c.4257C>	180	0	0	0.000775476	Negative		CRC 543
7856	CRC 543 PLS 1	TP53_172A	chr17	7578389	SBS	G	A	TP53	541	181	R	C	TP53 p.R181C, c.541G>A	183	0	0	0.00282412	Negative		CRC 543
7856	CRC 543 PLS 1	APC_1385_1397	chr5	112175480	SBS	G	T	APC	4189	1397	E	*	APC p.E1397*, c.4189G>T	170	0	0	0.000870422	Negative		CRC 543
7857	CRC 544 PLS 1	SMAD4_111	chr18	48575159	SBS	C	T	SMAD4	353	118	A	V	SMAD4 p.A118V, c.353C>T	132	0	0	0.00472791	Negative		CRC 544
7857	CRC 544 PLS 1	PPP2R1A_176_187	chr19	52715982	SBS	C	T	PPP2R1A	547	183	R	W	PPP2R1A p.R183W, c.547C>T	125	0	0	0.0059687	Negative		CRC 544
7857	CRC 544 PLS 1	SMAD4_487_509A	chr18	48604654	Indel	TGA		SMAD4	1476	492	V	fs	SMAD4 p.V492fs, c.1476TGA>	131	1	0.00389027	0.00101696	Positive	0.075	CRC 544
7857	CRC 544 PLS 1	APC_1460_A	chr5	112175720	SBS	C	T	APC	4429	1477	Q	*	APC p.Q1477*, c.4429C>T	164	0	0	0.000870422	Negative		CRC 544
7857	CRC 544 PLS 1	APC_0931_to_938	chr5	112174096	SBS	C	A	APC	2805	935	Y	*	APC p.Y935*, c.2805C>A	128	0	0	0.00123798	Negative		CRC 544
7857	CRC 544 PLS 1	APC_1453_A	chr5	112175676	Indel	AG		APC	4385	1462	K	fs	APC p.K1462fs, c.4385AG>	183	0	0	0.000775476	Negative		CRC 544
7857	CRC 544 PLS 1	KRAS_144_147A	chr12	25378562	SBS	C	T	KRAS	436	146	A	T	KRAS p.A146T, c.436C>T	126	0	0	0.00123798	Negative		CRC 544
7858	CRC 545 PLS 1	APC_1398_1407	chr5	112175483	Indel	AG		APC	4192	1398	S	fs	APC p.S1398fs, c.4192AG>	249	0	0	0.00058649	Negative		CRC 545
7858	CRC 545 PLS 1	APC_1352_1361V2	chr5	112175348	SBS	G	T	APC	4057	1353	E	*	APC p.E1353*, c.4057G>T	235	0	0	0.000931495	Negative		CRC 545
7859	CRC 546 PLS 1	APC_1453_A	chr5	112175675	Indel		AG	APC	4384	1462	K	fs	APC p.K1462fs, c.4384>AG	112	0	0	0.00329403	Negative		CRC 546
7859	CRC 546 PLS 1	KRAS_012_+13_-4	chr12	25398281	SBS	C	T	KRAS	38	13	G	D	KRAS p.G13D, c.38C>T	157	0	0	0.00801515	Negative		CRC 546
7814	CRC 547 PLS 1	APC_0931_to_938	chr5	112174095	Indel		AA	APC	2804	935	Y	fs	APC p.Y935fs, c.2804>AA	70	0	0	0.00239518	Negative		CRC 547
7860	CRC 548 PLS 1	KRAS_012_+13_-4	chr12	25398281	SBS	C	T	KRAS	38	13	G	D	KRAS p.G13D, c.38C>T	116	0	0	0.00130936	Negative		CRC 548
7860	CRC 548 PLS 1	APC_1450_1458	chr5	112175639	SBS	C	T	APC	4348	1450	R	*	APC p.R1450*, c.4348C>T	101	2	0.00221079	0.00147553	Positive	0.02	CRC 548
7862	CRC 550 PLS 1	APC_1487_OLD	chr5	112175771	Indel	GA		APC	4480	1494	E	fs	APC p.E1494fs, c.4480GA>	133	0	0	0.00101696	Negative		CRC 550
7862	CRC 550 PLS 1	APC_1487_OLD	chr5	112175769	SBS	C	A	APC	4478	1493	T	K	APC p.T1493K, c.4478C>A	133	0	0	0.998498	Negative		CRC 550
7862	CRC 550 PLS 1	KRAS_012_+13_-4	chr12	25398284	SBS	C	A	KRAS	35	12	G	V	KRAS p.G12V, c.35C>A	199	0	0	0.998571	Negative		CRC 550
7862	CRC 550 PLS 1	APC_1450_1458	chr5	112175639	SBS	C	T	APC	4348	1450	R	*	APC p.R1450*, c.4348C>T	141	0	0	0.998617	Negative		CRC 550
7862	CRC 550 PLS 1	KRAS_012_+13_-4	chr12	25398281	SBS	C	T	KRAS	38	13	G	D	KRAS p.G13D, c.38C>T	199	0	0	0.000696952	Negative		CRC 550
7865	CRC 553 PLS 1	KRAS_012_+13_-4	chr12	25398285	SBS	C	A	KRAS	34	12	G	C	KRAS p.G12C, c.34C>A	373	0	0	0.00179791	Negative		CRC 553
7865	CRC 553 PLS 1	APC_1450_1458	chr5	112175639	SBS	C	T	APC	4348	1450	R	*	APC p.R1450*, c.4348C>T	316	0	0	0.00348944	Negative		CRC 553
7865	CRC 553 PLS 1	APC_831_A	chr5	112173782	Indel	T		APC	2491	831	L	fs	APC p.L831fs, c.2491T>	308	0	0	0.000445633	Negative		CRC 553
7815	CRC 554 PLS 1	APC_1398_1407	chr5	112175510	Indel	A		APC	4219	1407	S	fs	APC p.S1407fs, c.4219A>	92	0	0	0.00147553	Negative		CRC 554
7866	CRC 555 PLS 1	APC_1487_OLD	chr5	112175752	Indel	T		APC	4461	1487	T	fs	APC p.T1487fs, c.4461T>	205	1	0.00567393	0.000696952	Positive	0.02	CRC 555
7866	CRC 555 PLS 1	KRAS_012_+13_-4	chr12	25398284	SBS	C	G	KRAS	35	12	G	A	KRAS p.G12A, c.35C>G	230	0	0	0.000632655	Negative		CRC 555
7866	CRC 555 PLS 1	KRAS_012_+13_-4	chr12	25398285	SBS	C	T	KRAS	34	12	G	S	KRAS p.G12S, c.34C>T	230	0	0	0.000632655	Negative		CRC 555
7866	CRC 555 PLS 1	KRAS_012_+13_-4	chr12	25398281	SBS	C	T	KRAS	38	13	G	D	KRAS p.G13D, c.38C>T	230	0	0	0.000632655	Negative		CRC 555
7866	CRC 555 PLS 1	APC_1450_1458	chr5	112175681	Indel	GA		APC	4390	1464	E	fs	APC p.E1464fs, c.4390GA>	214	0	0	0.000632655	Negative		CRC 555
7867	CRC 556 PLS 1	APC_1304_1310	chr5	112175218	Indel	AAAGA		APC	3927	1309	E	fs	APC p.E1309fs, c.3927AAAGA>	111	0	0	0.00123798	Negative		CRC 556
7868	CRC 557 PLS 1	FBXW7_474_482	chr4	153247366	SBS	C	T	FBXW7	1436	479	R	Q	FBXW7 p.R479Q, c.1436C>T	77	0	0	0.00345587	Negative		CRC 557
7868	CRC 557 PLS 1	APC_1453_A	chr5	112175676	Indel	AG		APC	4385	1462	K	fs	APC p.K1462fs, c.4385AG>	78	0	0	0.00185401	Negative		CRC 557
7870	CRC 560 PLS 1	BRAF_594_602	chr7	140453136	SBS	A	T	BRAF	1799	600	V	E	BRAF p.V600E, c.1799A>T	214	0	0	0.00136015	Negative		CRC 560
7871	CRC 562 PLS 1	APC_1487_OLD	chr5	112175759	Indel	CA		APC	4468	1490	H	fs	APC p.H1490fs, c.4468CA>	127	0	0	0.00123798	Negative		CRC 562
7871	CRC 562 PLS 1	APC_977_A	chr5	112174223	SBS	C	T	APC	2932	978	Q	*	APC p.Q978*, c.2932C>T	114	0	0	0.998483	Negative		CRC 562
7872	CRC 563 PLS 1	APC_1450_1458	chr5	112175639	SBS	C	T	APC	4348	1450	R	*	APC p.R1450*, c.4348C>T	219	0	0	0.00863661	Negative		CRC 563
7872	CRC 563 PLS 1	KRAS_012_+13_-4	chr12	25398284	SBS	C	T	KRAS	35	12	G	D	KRAS p.G12D, c.35C>T	218	0	0	0.000632655	Negative		CRC 563
7873	CRC 564 PLS 1	KRAS_012_+13_-4	chr12	25398281	SBS	C	T	KRAS	38	13	G	D	KRAS p.G13D, c.38C>T	266	2	0.00304575	0.000524506	Positive	0.01	CRC 564
7873	CRC 564 PLS 1	APC_1410_1422	chr5	112175530	Indel	G		APC	4239	1413	M	fs	APC p.M1413fs, c.4239G>	188	0	0	0.000775476	Negative		CRC 564
7873	CRC 564 PLS 1	GNAS_201	chr20	57484421	SBS	G	A	GNAS	602	201	R	H	GNAS p.R201H, c.602G>A	209	0	0	0.006945	Negative		CRC 564
7873	CRC 564 PLS 1	APC_0931_to_938	chr5	112174096	SBS	C	A	APC	2805	935	Y	*	APC p.Y935*, c.2805C>A	197	0	0	0.000696952	Negative		CRC 564
7874	CRC 565 PLS 1	APC_1410_1422	chr5	112175548	Indel		C	APC	4257	1419	S	fs	APC p.S1419fs, c.4257>C	165	0	0	0.000870422	Negative		CRC 565
7874	CRC 565 PLS 1	APC_0931_to_938	chr5	112174096	SBS	C	A	APC	2805	935	Y	*	APC p.Y935*, c.2805C>A	177	0	0	0.000775476	Negative		CRC 565
7875	CRC 566 PLS 1	APC_1453_1463	chr5	112175675	Indel	AAGA		APC	4384	1462	K	fs	APC p.K1462fs, c.4384AAGA>	340	0	0	0.000391298	Negative		CRC 566
7875	CRC 566 PLS 1	BRAF_594_602	chr7	140453136	SBS	A	T	BRAF	1799	600	V	E	BRAF p.V600E, c.1799A>T	684	0	0	0.000246318	Negative		CRC 566
7876	CRC 567 PLS 1	BRAF_594_602	chr7	140453136	SBS	A	T	BRAF	1799	600	V	E	BRAF p.V600E, c.1799A>T	177	0	0	0.000775476	Negative		CRC 567
7876	CRC 567 PLS 1	KRAS_012_+13_-4	chr12	25398284	SBS	C	T	KRAS	35	12	G	D	KRAS p.G12D, c.35C>T	143	82	0.105306	0.00662591	Positive	0*	CRC 567	*This patient was declared CHIP
7877	CRC 569 PLS 1	APC_1453_A	chr5	112175676	Indel	AGAG		APC	4385	1462	K	fs	APC p.K1462fs, c.4385AGAG>	139	0	0	0.00101696	Negative		CRC 569
7877	CRC 569 PLS 1	APC_1129	chr5	112174674	Indel	CTTTGTGTCAAGAAGAT		APC	3383	1128	S	fs	APC p.S1128fs, c.3383CTTTGTGTCAAGAAGAT>	140	0	0	0.00101696	Negative		CRC 569
7877	CRC 569 PLS 1	KRAS_012_+13_-4	chr12	25398281	SBS	C	T	KRAS	38	13	G	D	KRAS p.G13D, c.38C>T	247	0	0	0.00507514	Negative		CRC 569
7878	CRC 570 PLS 1	BRAF_594_602	chr7	140453136	SBS	A	T	BRAF	1799	600	V	E	BRAF p.V600E, c.1799A>T	132	0	0	0.00101696	Negative		CRC 570
7878	CRC 570 PLS 1	GNAS_201	chr20	57484420	SBS	C	T	GNAS	601	201	R	C	GNAS p.R201C, c.601C>T	92	0	0	0.00452494	Negative		CRC 570
7878	CRC 570 PLS 1	PIK3CA_1039_1050	chr3	178952090	SBS	G	A	PIK3CA	3145	1049	G	S	PIK3CA p.G1049S, c.3145G>A	77	0	0	0.00185401	Negative		CRC 570
7879	CRC 571 PLS 1	APC_1554	chr5	112175951	Indel		A	APC	4660	1554	E	fs	APC p.E1554fs, c.4660>A	188	0	0	0.000775476	Negative		CRC 571
