# Supplementary material for: A Blood-Based Assay for Detection of Patients with Advanced Adenomas
Source: Cancer Res Commun. 2025 Apr 16;5(4):621–31. doi: 10.1158/2767-9764.CRC-24-0398 (PMC12001750; doi:10.1158/2767-9764.CRC-24-0398)
Supplement: Supplemental Table 4 — Protein levels and Protein-17 score for every sample in the proteins test set (N=72). [file crc-24-0398_supplemental_table_4_suppst4.xlsx]

## Sheet: SignaLProteinsResults
cd.name	bv.name	Status	MPO	SHBG	GDF-15	NSE	OPG	DKK1	AFP	CA-125	CA15-3	CA19-9	CEA	HGF	OPN	CYFRA21-1	IL-8	FGF2	TIMP-1	Proteins-17
10670.4_faster1	CRC 593 PLS 1	case	17.01	75.67	1.18	8.07	0.63	0.39	2119.03	3.86	21.61	51.68	575.33	283.75	39185.2	860.13	1.373	288.88	51159.4	0.174478
10670.7_faster1	CRC 596 PLS 1	case	15.61	25.61	0.7	0.136	0.41	0.35	136.613	0.591	14.64	55.57	196.49	26.896	26978.9	143.354	1.373	148.09	33126.7	0.0229706
10669.3_faster1	CRC 580 PLS 1	case	30.22	65.79	2.18	9.71	1.32	0.48	1886.17	7.85	18.86	27.67	790.28	367.99	53717.2	1389.84	1.373	148.09	56349.8	0.371586
10679.3_faster1	CRC 591 PLS 1	case	448.59	58.53	0.71	49.88	0.57	0.79	1498.3	6.94	20.11	69.67	580.71	384.06	26630.8	7100.25	1.373	363.55	60923.6	0.992825
10672.4_faster1	CRC 587 PLS 1	case	500.54	70.72	0.99	41.41	0.41	1.01	2060.8	6.03	33.19	19.3	919.61	359.86	36452.3	143.354	1.373	241.99	58478.5	0.924604
10671.5_faster1	CRC 590 PLS 1	case	159.15	41.13	3.5	65.31	0.77	0.69	1420.75	6.79	11.62	54.27	2429.8	1343.87	64385.1	3558.01	15.76	363.55	70771.1	0.997846
10669.5_faster1	CRC 588 PLS 1	case	342.82	150.63	1.12	17.15	0.66	0.43	8413.49	3.55	21.74	31.77	413.95	238.43	11169.9	3160.06	1.373	288.88	39805	0.796799
10671.3_faster1	CRC 579 PLS 1	case	21.87	116.68	0.81	22.27	0.72	0.42	7496.03	28.4	20.44	141.18	709.19	247.71	52924.8	3160.06	1.373	1036.19	51300.6	0.783793
10682.3_faster1	CRC 641 PLS 1	case	23.32	23.92	1.32	32.87	0.65	0.75	1324.1	9.95	14.07	293.67	537.69	262.15	34589.6	921.07	1.374	139.78	48474.7	0.433586
10682.4_faster1	CRC 647 PLS 1	control	9.21	20.75	0.68	8.39	0.53	0.38	4353.24	13.21	9.96	125.83	681.58	220.71	32464	144.13	41.79	201.13	42897.5	0.123579
10676.9_faster1	CRC 639 PLS 1	case	19.17	13.11	2.6	17.66	0.46	0.46	137.171	4.82	9.68	41.97	638.78	313.27	3609.38	144.13	1.374	109.08	50512.9	0.0384612
10677.11_faster1	CRC 636 PLS 1	case	89.25	74.72	1.02	11.37	0.91	0.78	2828.85	4.48	9.79	53.86	286.49	207.43	66942.6	1141.79	19.37	166.25	62593.6	0.434038
10671.4_faster1	CRC 584 PLS 1	case	21.5	26.79	1.75	97.36	0.84	0.5	1091.17	4.18	17.36	94.14	2669.9	351.68	42129.5	143.354	1.373	231.3	54713.3	0.300561
10670.10_faster1	CRC 624 PLS 1	case	9.65	68	1.04	15.75	0.58	0.44	137.171	0.594	29.91	97.26	1554.56	176.39	43166.6	1824.44	1.374	125.11	45018.1	0.248042
10670.8_faster1	CRC 608 PLS 1	case	11.11	130.51	0.48	18.95	0.57	0.33	2584.82	6.77	10.88	62.96	456.31	775.04	32711.5	144.13	1.374	153.43	38657.2	0.523324
10677.3_faster1	CRC 605 PLS 1	control	16.42	17.56	2.18	38.71	0.78	0.47	1149.33	5.88	47.63	137.56	1351.52	265.94	38833.4	1389.84	1.373	288.88	88340.4	0.325606
10670.5_faster1	CRC 594 PLS 1	case	12	84.29	6.41	6.6	3.79	1.42	2429.71	53.81	26.44	214.97	2280.92	238.43	28368.1	6436.85	18.71	305.41	107607	0.960119
10669.6_faster1	CRC 592 PLS 1	control	8.13	44.2	0.74	23.61	0.53	0.55	5026.08	9.04	16.33	39.83	975.69	179.74	41549.9	3558.01	31.1	148.09	53108	0.293162
10670.12_faster1	CRC 642 PLS 1	control	15.5	69.81	0.67	33.13	0.5	0.37	1324.1	5.47	27.14	61.67	340.37	259.05	23563.6	144.13	1.374	178.41	36741.5	0.0745052
10677.4_faster1	CRC 606 PLS 1	case	11.59	29.63	1.29	11.28	0.6	0.32	1543.55	9.95	19.4	188.6	1186.28	227.25	44728.5	144.13	17.47	132.59	44596.9	0.265741
10670.6_faster1	CRC 595 PLS 1	case	22.54	44.97	0.89	5.7	0.6	0.25	1537.08	5.73	23.64	144.19	321.24	367.99	29199.8	860.13	1.373	252.17	52027.7	0.255775
10669.7_faster1	CRC 597 PLS 1	control	16.59	128.01	0.87	15.61	0.82	0.73	5026.08	4.8	6.83	37.16	600.51	647.15	16601.4	2320.35	1.373	231.3	47197.8	0.478162
10671.6_faster1	CRC 599 PLS 1	control	21.62	68.12	1.42	37.48	0.59	0.73	1071.78	5.11	36.32	217.32	518.37	283.75	45911.8	3944.69	1.373	181.05	65444.6	0.747461
10677.5_faster1	CRC 618 PLS 1	case	8.94	76.87	1.03	10.22	0.62	0.36	2446.6	0.594	15.55	163.75	869.95	200.68	33768	144.13	1.374	91.14	38534.9	0.150306
10676.12_faster1	CRC 649 PLS 1	control	7.7	41.89	0.33	11.09	0.4	0.36	1045.37	7.42	15.36	64.9	1730.54	26.996	38098.3	4167.64	1.374	201.13	37587.5	0.256024
10677.10_faster1	CRC 634 PLS 1	case	7.93	53.3	1.89	20.44	0.87	0.74	1101.6	0.594	11.64	43.97	404.16	295.57	21175.4	921.07	1.374	109.08	46960.2	0.0780062
10676.5_faster1	CRC 589 PLS 1	case	601.36	46.68	1.41	166.52	0.52	1.98	2313.17	4.49	19.11	33.12	236.68	556.65	32838.9	1870.35	14.63	288.88	66563.3	0.989309
10670.9_faster1	CRC 615 PLS 1	control	33.67	31.98	1.07	33.46	0.57	0.55	1565.37	7.1	13.16	88.47	847.04	347.77	42671.6	144.13	1.374	211.83	50812.8	0.229922
10670.3_faster1	CRC 582 PLS 1	case	13.94	32.7	1.02	16.04	0.61	0.5	2546.29	3.86	44.2	76	413.95	26.896	56285.7	9309.99	1.373	271.22	59659.5	0.794274
10676.3_faster1	CRC 583 PLS 1	case	17.47	16.82	0.89	18.31	0.52	0.85	4614.18	3.86	24.04	34.47	864.08	296.86	77673.8	1133.13	1.373	181.05	51717.4	0.360033
10669.4_faster1	CRC 581 PLS 1	case	15.1	40.99	0.98	29.2	0.64	0.63	4535.82	3.55	28.31	49.06	1153.01	229.03	26182.6	3752.65	79.1	195.07	48260.3	0.260781
10669.10_faster1	CRC 601 PLS 1	control	5.31	43.91	1.29	26.72	0.5	0.79	1071.78	6.03	24.72	165.18	528.99	26.896	38994.1	3558.01	1.373	321.01	44514.6	0.282637
10669.9_faster1	CRC 600 PLS 1	control	4.75	46.19	0.53	36.58	0.51	0.76	1575.86	10.22	19.76	201.4	470.98	407.78	36691.6	1389.84	1.373	181.05	47680.2	0.468746
10679.4_faster1	CRC 603 PLS 1	case	22.75	25.88	1.05	24.61	0.85	0.84	2662.91	10.37	40.44	39.16	325.39	376.05	16046.6	2748.58	1.373	526.1	61660	0.219306
10669.8_faster1	CRC 598 PLS 1	control	11.66	35.1	0.72	37.98	0.61	0.5	2779.57	5.73	11.47	20.01	539.63	476.53	16579.3	1389.84	1.373	181.05	38965.7	0.138941
10671.9_faster1	CRC 610 PLS 1	case	8.63	51.77	0.38	12.31	0.49	0.64	1619.8	3.81	4.95	21.44	365.21	26.996	47133.9	144.13	1.374	109.08	43080.2	0.0421848
10669.11_faster1	CRC 602 PLS 1	control	8.53	75.33	0.49	12.79	0.49	0.5	2274.34	11.1	18.06	120.57	298.98	265.94	21178.8	12534.1	1.373	488	42612.2	0.956218
10671.7_faster1	CRC 604 PLS 1	case	19.79	23	0.9	19.58	0.49	0.65	1963.78	4.8	61.27	254.86	1098.31	442.57	26561.1	1870.35	1.373	321.01	50995.1	0.588244
10671.10_faster1	CRC 612 PLS 1	control	8.86	44.99	0.45	33.27	0.39	0.38	3548.45	6.13	13.44	56.47	579.23	179.93	32970	1196	1.374	178.41	28111.1	0.0923732
10672.5_faster1	CRC 611 PLS 1	control	17.56	42.69	0.61	39.15	0.52	0.52	2552.94	8.06	11.66	62.96	4259.56	598.4	38219.1	976.88	1.374	178.41	40693.4	0.648393
10670.11_faster1	CRC 635 PLS 1	control	40.32	49.53	3.36	42.03	0.66	0.4	137.171	6.29	20.11	202.48	751.43	214.11	26292.8	144.13	1.374	327.54	45964.4	0.206691
10672.10_faster1	CRC 640 PLS 1	case	31.59	47.16	1.88	14.98	0.64	0.48	1652.41	7.1	17	185.58	671.46	359.03	28486.8	1032.25	1.374	125.11	52598.1	0.358622
10671.8_faster1	CRC 609 PLS 1	control	9.3	128.69	0.61	17.08	0.55	0.71	1997.82	9.32	15.78	149.13	1449.04	214.11	19668.7	144.13	1.374	146.72	56743.4	0.18512
10677.6_faster1	CRC 625 PLS 1	control	16.24	128.06	0.66	62.01	0.89	1.13	4693.16	13.05	12.43	174.68	622.13	307.41	17586.5	4304.24	226.49	278.33	41415.3	0.660902
10672.3_faster1	CRC 586 PLS 1	case	10.48	91.4	2.86	23.29	0.91	0.86	28055.8	17.7	8.66	86.05	555.66	577.89	13127.2	14201.9	30.59	716.12	59721.6	0.992895
10672.6_faster1	CRC 622 PLS 1	case	7.62	33.83	0.93	10.12	0.52	0.18	1857.96	0.594	3.64	52.55	421.94	172.83	27502.5	1773.36	1.374	109.08	54447.8	0.0828028
10676.7_faster1	CRC 617 PLS 1	case	11.85	12.23	0.49	16.84	0.4	0.31	2169.26	9.64	14.96	78.34	398.01	186.94	23466.4	1875.32	152.69	201.13	37167.9	0.106383
10672.11_faster1	CRC 646 PLS 1	control	16.2	57.18	0.63	18.14	0.55	0.43	137.171	8.37	11.38	69.4	510.31	249.65	43957.1	144.13	1.374	251.34	33516.2	0.139048
10672.9_faster1	CRC 633 PLS 1	case	12.6	46.87	1.24	35.09	0.95	0.62	2690.99	5.47	12.07	98.51	286.49	214.11	16616.1	144.13	1.374	178.41	53875.4	0.0604338
10677.8_faster1	CRC 628 PLS 1	control	18.6	167.23	0.94	19.5	0.71	0.51	2987.75	0.594	12.74	64.25	282.13	26.996	32830	3146.07	1.374	91.14	45322.2	0.194011
10671.11_faster1	CRC 613 PLS 1	control	11.06	123.18	1.56	12.12	0.87	0.65	137.171	6.13	19.73	64.9	1134.87	283.57	25188.4	1032.25	1.374	350.32	34250.4	0.185437
10676.6_faster1	CRC 614 PLS 1	case	9.08	38.18	0.63	34.31	0.44	0.52	3633.07	7.74	15.59	66.83	298.9	165.62	27951.8	144.13	1.374	139.78	50089.5	0.0551214
10679.6_faster1	CRC 619 PLS 1	case	13.53	17.52	1.53	6.42	0.65	0.92	3231.15	31.95	16.5	264.94	603.92	481.84	29781.7	3800.45	93.56	335.25	61230.2	0.87474
10672.12_faster1	CRC 650 PLS 1	control	20.88	108.22	0.93	44.02	0.65	0.65	2807.65	9.16	24.61	268.53	883.21	220.71	47411.1	144.13	1.374	139.78	47755.9	0.497682
10677.9_faster1	CRC 631 PLS 1	control	14.8	68.85	1.24	15.92	0.62	0.71	2744.03	0.594	13.01	62.96	644.62	271.4	48025	144.13	1.374	91.14	50772	0.154397
10679.7_faster1	CRC 620 PLS 1	case	16.55	94.9	1.21	30.73	1.08	0.56	1124.02	5.64	20.38	90.36	678.2	200.68	29717.5	144.13	1.374	278.33	52028.1	0.116438
10676.4_faster1	CRC 585 PLS 1	case	19.41	18.97	2.25	17.7	0.98	0.28	4085.76	3.86	5.13	107.72	361.31	274.89	33294.3	5755.15	1.373	195.07	62780.9	0.574805
10677.7_faster1	CRC 627 PLS 1	control	37.15	54.61	0.86	61.58	0.54	0.37	1191.03	6.61	19.33	103.51	366.72	172.83	16443.4	144.13	1.374	125.11	36701.3	0.0654941
10679.10_faster1	CRC 637 PLS 1	case	16.24	57.86	2.3	38.4	1.05	0.89	137.171	3.81	8.66	87.2	251.93	367.4	29182.2	11051.4	14.21	190.01	44924.6	0.933084
10672.8_faster1	CRC 630 PLS 1	control	6.99	79.19	0.61	12.77	0.69	0.26	977.51	5.47	4.98	118.42	1062.77	26.996	36784.9	144.13	1.374	91.14	47311.5	0.0824444
10672.7_faster1	CRC 626 PLS 1	control	7.97	60.43	0.6	15.15	0.77	0.32	1324.1	10.89	21.28	29.8	647.97	183.44	25585.4	144.13	22.12	315.73	37688.3	0.0559332
10669.12_faster1	CRC 607 PLS 1	control	7.84	80.26	0.43	11.94	0.45	0.43	1056.64	15.5	7.1	49.27	329.17	283.57	47053.1	4530.65	1.374	303.62	49210.6	0.575943
10677.12_faster1	CRC 648 PLS 1	control	8.81	97.36	1.69	32.74	0.78	0.5	1279.87	4.82	7.69	47.29	350.12	429.76	27438.3	2226.56	1.374	399.97	44946.9	0.303907
10679.11_faster1	CRC 643 PLS 1	control	36.24	32.8	1.45	50.79	0.61	0.65	1521.72	7.74	8.26	41.3	163.64	307.41	31464.7	1087.21	1.374	153.43	75807.6	0.156073
10679.5_faster1	CRC 616 PLS 1	case	15.54	19.08	1.06	10.22	0.76	0.9	3284.04	7.74	15.15	73.24	660.54	361.82	40749.3	144.13	1.374	1131.66	60049.5	0.207261
10679.12_faster1	CRC 645 PLS 1	control	28.54	52.48	1.11	14.46	0.49	0.38	1804.01	4.82	6.8	57.77	560.43	295.57	30756.7	144.13	1.374	109.08	45367.1	0.109724
10676.8_faster1	CRC 623 PLS 1	control	17.86	44.38	0.57	23.54	0.44	0.24	1477.98	3.81	18.02	20.02	212.57	172.83	35109.7	144.13	1.374	125.11	38124.6	0.0489385
10678.4_faster1	CRC 644 PLS 1	control	31.32	20.41	0.76	13.93	0.53	0.68	3188.83	28.01	16.8	73.24	419.61	347.77	94024.3	5378.53	273.15	433.04	39123.1	0.943269
10679.9_faster1	CRC 632 PLS 1	case	15.54	12.6	0.92	15.49	0.66	0.45	1674.12	12.44	4.58	49.92	438.29	445.57	12982.3	2955.88	1.374	506.38	63691.8	0.270158
10671.12_faster1	CRC 638 PLS 1	case	19.78	101.39	2.37	11.75	1.27	1.01	5012.7	7.42	14.37	460.61	1257.11	246.49	53028.8	2276.09	1.374	153.43	57460.3	0.92374
10679.8_faster1	CRC 621 PLS 1	case	12.56	24.44	1.47	19.74	1.07	0.53	2881.83	5.15	5.83	45.96	432.83	271.4	34329.9	1141.79	1.374	139.78	72157	0.12591
10678.3_faster1	CRC 629 PLS 1	control	20.13	130.03	0.67	17	0.56	0.76	137.171	9.32	13.69	36.6	205.65	252.8	26592.7	1032.25	27.71	278.33	38071.7	0.141803
