# Supplementary material for: A Blood-Based Assay for Detection of Patients with Advanced Adenomas
Source: Cancer Res Commun. 2025 Apr 16;5(4):621–31. doi: 10.1158/2767-9764.CRC-24-0398 (PMC12001750; doi:10.1158/2767-9764.CRC-24-0398)
Supplement: supplemental table 5 — SignaL and GAS scores of the test set (N=72) [file crc-24-0398_supplemental_table_5_suppst5.xlsx]

## Sheet: Table1AAPaper
bv.name	SignaL.Score	Previous.SignaL.Score	Status	GAS.Score
CRC 593 PLS 1	0.961732	0.845276	case	0.74669
CRC 596 PLS 1	0.957925	0.784612	case	0.612534
CRC 580 PLS 1	0.944349	NA	case	0.397462
CRC 591 PLS 1	0.941379	NA	case	0.995533
CRC 587 PLS 1	0.924411	NA	case	0.994917
CRC 590 PLS 1	0.920461	0.328851	case	0.978246
CRC 588 PLS 1	0.850406	NA	case	0.987908
CRC 579 PLS 1	0.817539	0.561561	case	0.833737
CRC 641 PLS 1	0.788176	NA	case	0.782914
CRC 647 PLS 1	0.778875	NA	control	0.930648
CRC 639 PLS 1	0.62527	NA	case	0.292268
CRC 636 PLS 1	0.614887	NA	case	0.715871
CRC 584 PLS 1	0.598574	0.979199	case	0.921196
CRC 624 PLS 1	0.515177	NA	case	0.540517
CRC 608 PLS 1	0.465133	NA	case	0.0651554
CRC 605 PLS 1	0.462155	NA	control	0.0497341
CRC 594 PLS 1	0.44959	0.109357	case	0.394379
CRC 592 PLS 1	0.440623	NA	control	0.0686886
CRC 642 PLS 1	0.436552	NA	control	0.343632
CRC 606 PLS 1	0.406526	0.128582	case	0.145138
CRC 595 PLS 1	0.367755	0.121749	case	0.214992
CRC 597 PLS 1	0.341897	NA	control	0.550174
CRC 599 PLS 1	0.329515	NA	control	0.168467
CRC 618 PLS 1	0.321444	0.0545332	case	0.0492893
CRC 649 PLS 1	0.294762	NA	control	0.0944938
CRC 634 PLS 1	0.288189	NA	case	0.094749
CRC 589 PLS 1	0.255522	0.0307504	case	0.674913
CRC 615 PLS 1	0.255513	NA	control	0.333668
CRC 582 PLS 1	0.245294	NA	case	0.981937
CRC 583 PLS 1	0.245268	NA	case	0.248493
CRC 581 PLS 1	0.24047	NA	case	0.222413
CRC 601 PLS 1	0.236252	NA	control	0.159881
CRC 600 PLS 1	0.234541	NA	control	0.0698437
CRC 603 PLS 1	0.216236	NA	case	0.28627
CRC 598 PLS 1	0.206704	NA	control	0.0813119
CRC 610 PLS 1	0.178592	NA	case	0.369864
CRC 602 PLS 1	0.178343	NA	control	0.671408
CRC 604 PLS 1	0.174269	0.537448	case	0.996732
CRC 612 PLS 1	0.170804	NA	control	0.17852
CRC 611 PLS 1	0.170146	NA	control	0.280871
CRC 635 PLS 1	0.162855	NA	control	0.053291
CRC 640 PLS 1	0.159516	NA	case	0.421224
CRC 609 PLS 1	0.158594	NA	control	0.146743
CRC 625 PLS 1	0.154076	NA	control	0.0295941
CRC 586 PLS 1	0.150639	0.0460663	case	0.437319
CRC 622 PLS 1	0.1451	NA	case	0.351736
CRC 617 PLS 1	0.116851	NA	case	0.195819
CRC 646 PLS 1	0.116806	NA	control	0.108657
CRC 633 PLS 1	0.100176	NA	case	0.252892
CRC 628 PLS 1	0.0990831	NA	control	0.238001
CRC 613 PLS 1	0.0973272	NA	control	0.105416
CRC 614 PLS 1	0.0939766	0.00975652	case	0.17389
CRC 619 PLS 1	0.0883953	0.0255964	case	0.192225
CRC 650 PLS 1	0.0811751	NA	control	0.0814182
CRC 631 PLS 1	0.0743372	NA	control	0.796551
CRC 620 PLS 1	0.0722718	0.130298	case	0.145717
CRC 585 PLS 1	0.0699894	0.13168	case	0.550121
CRC 627 PLS 1	0.0534583	NA	control	0.401293
CRC 637 PLS 1	0.0499097	NA	case	0.578351
CRC 630 PLS 1	0.0461619	NA	control	0.0636679
CRC 626 PLS 1	0.0397696	NA	control	0.0257727
CRC 607 PLS 1	0.0388914	NA	control	0.32517
CRC 648 PLS 1	0.0343953	NA	control	0.0339206
CRC 643 PLS 1	0.0290264	NA	control	0.13985
CRC 616 PLS 1	0.0267527	NA	case	0.181269
CRC 645 PLS 1	0.0230487	NA	control	0.102906
CRC 623 PLS 1	0.0197961	NA	control	0.416991
CRC 644 PLS 1	0.0185298	NA	control	0.0371775
CRC 632 PLS 1	0.0170982	0.0266583	case	0.263632
CRC 638 PLS 1	0.0117546	NA	case	0.0450545
CRC 621 PLS 1	0.00882115	NA	case	0.131817
CRC 629 PLS 1	0.00782804	NA	control	0.0922097
